# Supplementary material for: Prednisolone prescribing practices for dogs in Australia
Source: PLoS One. 2023 Feb 28;18(2):e0282440. doi: 10.1371/journal.pone.0282440 (PMC9974108; doi:10.1371/journal.pone.0282440)
Supplement: S1 File — (XLSX) [file pone.0282440.s004.xlsx]

## Sheet: Data
Random number values	Weight®	Label information	Dose instructions	Starting mg	mg/kg	mg/kg dose received category	Prescibed for	Body system code	Breed	Breed class	Age (years)	Age (months)	Comments	Indicated dose	Weight classification	BSA	mg/m2	mg/m2 dose received category	Dosing formula	Sex
688	1.56	Pred-X Tabs 5Mg cutinto 1/8ths Give 1/8 (one piece) tablet twice daily for 3 days	0.25 tab per day	1.25	0.801282	1	Otitis	1	Chihuahua	1	1	23		2	1	0.135854	9.20108			0
6749	1.7	Pred-X Tabs 5Mg Give 1/4 tablet twice daily for 7 days;	0.5 tab per day	2.5	1.47059	2	Heartworm	10	Chihuahua	1	8	102		2	1	0.143865	17.3774			3
3708	2.19	Prednil Tabs Half (1/2) a tablet twice a day for 3 days	1 tab per day	5	2.28311	3	Skin: dermatitis	1	Pomeranian	1	3	39		2	1	0.170327	29.3553			0
5093	2.3	Niralone Tabs Give half of one tablet each morning for 3 morning	0.5 tab per day	2.5	1.08696	2	Skin	1	Chihuahua	1	13	162		2	1	0.175984	14.2058			3
14519	2.49	Pred-X Tabs 5Mg Give x tablet TWICE daily for 5 days, then give 1 tablet once daily	2 tab per day	10	4.01606	3	Gastrointestinal: Vomiting, neoplasia?	4	Maltese	1	11	143		2	1	0.185547	53.8947			1
7569	2.62	Panafcortelone Tabs 1Mg Give one (1) tablet orally once a day for 5 day	1 tab per day	1	0.381679	1	Skin	1	Papillon	1	7	93		2	1	0.19195	5.20968			3
571	2.7	Pred-X Tabs 5Mg Please give 1/2 tablet once daily	0.5 tab per day	2.5	0.925926	1	No history: Unclear		Silky Terrier	1	20	247			1	0.195838	12.7656			1
18986	2.7	PredsoloneTabs Give 1 tablet twice daily for 5 days	2 tab per day	2	0.740741	1	Skin: pruritus	1	Poodle	6	0	4		2	1	0.195838	10.2125			3
18316	2.7	Prednisolone Tab 1mg Give 1 tablet twice daily for 2 days	2 tab per day	2	0.740741	1	Skin	1	Tenterfield Terrier	2	0.41	5		2	1	0.195838	10.2125			0
10928	2.72	Niralone Tabs !/2 tablet twice daily for 3 days	1 tab per day	5	1.83824	3	Skin	1	Pomeranian	1	2	26		2	1	0.196804	25.406			0
6862	2.8	Microlone Tabs 5Mg Please give half a tablet twice a day for 3 days.	1 tab per day	5	1.78571	3	Skin	1	Chihuahua	1	14	173		2	1	0.200644	24.9197			2
16386	2.85	Pred-X Tabs 5Mg Please give QUARTER of a tablet 2x daily for 3d	0.5 tab per day	2.5	0.877193	1	Skin	1	Chihuahua	1	13	165		2	1	0.203026	12.3137			1
2957	3	Pred-X Tabs 5Mg Give one quarter (1/4) tablet once daily	0.25 tab per day	1.25	0.416667	1	Respiratory: Cough	3	Pomeranian	1	11	137		2	1	0.210088	5.94987			0
9813	3.1	Prednil Tabs Please give half a tablet twice daily for 3 days	1 tab per day	5	1.6129	3	Skin: pyoderma	1	Poodle	6	0	11		2	1	0.214732	23.2849			0
8932	3.1	Pred-X Tabs 5Mg Give 1 tablet once daily for 3 days.	1 tab per day	5	1.6129	3	Skin	1	Chihuahua	1	3	44		2	1	0.214732	23.2849			3
18380	3.1	Pred-X Tabs 5Mg Give 0.5 tablet TWICE daily for 5 days	1 tab per day	5	1.6129	3	Skin	1	Papillon	1	4	57		2	1	0.214732	23.2849			3
3480	3.1	Prednil Tabs Give half (1/2) tablet once daily for 4 days	0.5 tab per day	2.5	0.806452	1	Skin: allergic dermatitis	1	Fox Terrier	2	1	23		2	1	0.214732	11.6424			1
9575	3.15	Pred-X Tabs 5Mg Give 1 tablet once daily for 5 days	1 tab per day	5	1.5873	3	Skin	1	Pomeranian	1	7	92		2	1	0.217034	23.0378			3
666	3.2	Pred 5mg 1/2 tab BID	1 tab per day	5	1.5625	3	Skin	1	Pomeranian	1	14	172		2	1	0.219325	22.7972			1
19353	3.2	PredsoloneTabs Give 1 tablet twice daily for 5 days	2 tab per day	2	0.625	1	Respiratory: Cough	3	Chihuahua	1	4	52		2	1	0.219325	9.11889			1
9500	3.25	Predmix Oral 5mg/ml 30ml (prednisolone ) Give 0.3mL every second day	0.15ml per day	0.75	0.230769	0	Neurological: GME, taper	5	Shih Tzu	7	4	54		3	1	0.221604	3.38442		liquid	1
11455	3.3	Prednil Tabs Give 1 tablet once day for 5 days;	1 tab per day	5	1.51515	3	Skin	1	Silky Terrier	1	2	30		2	1	0.223871	22.3343			1
4390	3.3	Pred-X Tabs 5Mg Give half a tablet twice daily for 2 days	1 tab per day	5	1.51515	3	Skin	1	Poodle	7	13	166		2	1	0.223871	22.3343			1
18206	3.3	Pred-X Tabs 5Mg Give half a tablet once daily.	0.5 tab per day	2.5	0.757576	1	Respiratory: Cough, airway disease	3	Maltese	1	14	173		2	1	0.223871	11.1672			2
5310	3.35	Pred-X Tabs 5Mg Give 1 tablet today	1 tab per day	5	1.49254	2	Skin	1	Pomeranian	1	4	51		2	1	0.226126	22.1115			1
9522	3.36	Predmix Oral 5mg/ml 30ml (prednisolone ) Give 0.65mL orally once daily for 2 weeks	0.65ml SID	3.25	0.967262	1	Gastrointestinal: Diarrhoea, suspect IBD	4	Pomeranian	1	2	26		2	1	0.226576	14.344		liquid	3
808	3.4	Pred-X Tabs 5Mg Give one tablet each day for 3 day	1 tab per day	5	1.47059	2	Skin	1	Maltese	1	0.83	10		2	1	0.228371	21.8942			0
12883	3.4	Niralone Tabs Please give 1/2 tablet NIGHT and MORNING for 3 days;	1 tab per day	5	1.47059	2	Otitis	1	Maltese	1	2	24		2	1	0.228371	21.8942			3
10651	3.5	Microlone Tabs 5Mg Give one tablet twice a day 12 hours apart.	2 tab per day	10	2.85714	3	IMHA: newly diagnosed	6	Poodle	7	1	22		3	1	0.232827	42.9503			1
2359	3.5	Pred-X Tabs 5Mg give 1/2 tab if needed up to twice	1 tab per day	5	1.42857	2	Skin: Urticaria	1	Dachshund	4	0.33	4		2	1	0.232827	21.4752			1
8314	3.5	Niralone Tabs Give ONE tablet every day for 5 days	1 tab per day	5	1.42857	2	Skin	1	Chihuahua	1	3	36		2	1	0.232827	21.4752			3
10314	3.5	Pred-X Tabs 5Mg give one tablet once daily for 3 days;	1 tab per day	5	1.42857	2	Neurological: Neck Pain, IVDD (primary ddx) vs meningitis	5	Chihuahua	1	8	101		2	1	0.232827	21.4752			1
14294	3.5	Panafcortelone Tabs 1Mg Give 2 tablets once daily for 5 days	2 tab per day	2	0.571429	1	Skin	1	Maltese	1	8	104		2	1	0.232827	8.59007			1
44	3.6	Pred-X Tabs 5Mg One (1) tablet once a dayfor a further 10 days	1 tab per day	5	1.38889	2	Puppy strangles (skin lesions, lymphadenopathy)	1	Jack Russell	2	0	2		3	1	0.237241	21.0756			0
12591	3.6	Microlone Tabs 5Mg Give 1/2 of ONE tablet TWICE a day	1 tab per day	5	1.38889	2	Otitis	1	Maltese	1	0.66	8		2	1	0.237241	21.0756			1
9469	3.6	Pred-X Tabs 5Mg Give 1 tablet daily for 3 days	1 tab per day	5	1.38889	2	Skin	1	Maltese	1	14	177		2	1	0.237241	21.0756			3
1228	3.6	Pred-X Tabs 5Mg GIve half a tablet twice daily for 3 days	1 tab per day	5	1.38889	2	Neurological: Spinal pain	5	Cavalier King Charles Spaniel	1	8	98		2	1	0.237241	21.0756			1
16939	3.7	Pred-X Tabs 5Mg Give ONE tablet ONCE daily for 2 days	1 tab per day	5	1.35135	2	Otitis	1	Chihuahua	1	14	168		2	1	0.241614	20.6941			3
384	3.76	Microlone Tabs 5Mg Give 3/4 of a tablet once daily 1	0.75 tab	3.75	0.99734	1	Taper: Unclear		Maltese	1	6	75			1	0.244219	15.3551			1
12236	3.8	Pred-X Tabs 5Mg Give 0.5 of a tablet TWICE a day for 5 day	1 tab per day	5	1.31579	2	Skin	1	Poodle	7	2	25		2	1	0.245948	20.3295			1
168	3.8	Pred-X Tabs 5Mg Give 1 tablet daily for 3 days	1 tab per day	5	1.31579	2	Skin	1	Poodle	7	8	101		2	1	0.245948	20.3295			0
6780	3.8	Pred-X Tabs 5Mg Give 1 tablet once daily for 2 days t	1 tab per day	5	1.31579	2	Neurological: suspected IVDD	5	Chihuahua	1	4	49		2	1	0.245948	20.3295			3
6197	3.8	Pred-X Tabs 5Mg Give half a tablet once a day for 3 day	0.5 tab per day	2.5	0.657895	1	Skin	1	Chihuahua	1	4	55		2	1	0.245948	10.1647			3
17517	3.8	Pred-X Tabs 5Mg Give 1/2 of a tablet orally once a day in the morning for 7 days	0.5 tab per day	2.5	0.657895	1	Respiratory: suspected chronic bronchitis	3	Pomeranian	1	16	192		2	1	0.245948	10.1647			1
12760	3.8	Pred-X Tabs 5Mg Give 1/2 tablet once daily	0.5 tab per day	2.5	0.657895	1	Gastrointestinal: Suspect IBD	4	Maltese	1	11	129		2	1	0.245948	10.1647			1
14357	3.8	Prednil Tabs Give HALF tablet every second day	0.25 tab per day	1.25	0.328947	1	Respiratory: Cough, suspect bronchial disease	3	Maltese	1	12	153		2	1	0.245948	5.08237			1
13638	3.9	Pred-X Tabs 5Mg Give half (1/2) a tablet TWICE daily for 3 days	1 tab per day	5	1.28205	2	Respiratory: Cough	3	Pomeranian	1	14	172		2	1	0.250244	19.9805			3
5098	3.9	Niralone Tabs Give half of one tablet each morning for three mornings	0.5 tab per day	2.5	0.641026	1	Skin	1	Chihuahua	1	8	97		2	1	0.250244	9.99023			3
4991	3.9	Pred-X Tabs 5Mg Give one quarter (1/4) tablet every second day	1/8 tab per day	0.63	0.161538	0	Gastrointestinal: Suspect IBD	4	Papillon	1	10	120		2	1	0.250244	2.51754			1
4517	4	Prednil Tabs Give half a tablet twice daily for 3 days;	1 tab per day	5	1.25	2	Skin	1	Maltese	1	3	43		2	1	0.254504	19.6461			3
11933	4	Microlone Tabs 5Mg Please give one tablet daily for 5 days	1 tab per day	5	1.25	2	Skin	1	Poodle	7	8	96		2	1	0.254504	19.6461			3
3507	4	Pred-X Tabs 5Mg Cortisone/Anti-inflammatory Give 1/2 tablet morning and night for 4 days	1 tab per day	5	1.25	2	Skin	1	Chihuahua	1	9	109		2	1	0.254504	19.6461			1
2351	4	Pred-X Tabs 5Mg As before; lowest effective dose 1/4 (a quarter) of a tablet every second day	1/8 tab per day	0.625	0.15625	0	Skin: Discoid Lupus	1	Pomeranian	1	4	54		3	1	0.254504	2.45576			2
1045	4.1	Pred-X Tabs 5Mg Give 1 tablets ONCE daily for 7 days	1 tab per day	5	1.21951	2	Skin: dermatitis	1	Poodle X	0	6	74		2	1	0.258728	19.3253			1
293	4.1	Pred-X Tabs 5Mg Give 1/2 tablet; once a day; for 5 days	0.5 tab per day	2.5	0.609756	1	Skin	1	Cavoodle	0	4	50		2	1	0.258728	9.66265			1
18026	4.1	Pred-X Tabs 5Mg Give half a tablet ONCE daily until finished	0.5 tab per day	2.5	0.609756	1	Otitis	1	Poodle	7	7	86		2	1	0.258728	9.66265			1
8565	4.1	Niralone Tabs Give in the morning. Give one quarter of one tablet as required for itching	0.25 tab per day	1.25	0.304878	1	Skin	1	Fox Terrier	2	9	112		2	1	0.258728	4.83132			1
4708	4.1	Pred-X Tabs 5Mg Give HALF (1/2) tablet every 2nd day for 4 weeks	0.25 tab per day	1.25	0.304878	1	Taper: Unclear		Tenterfield terrier	2	16	201			1	0.258728	4.83132			1
2126	4.2	Pred-X Tabs 5Mg Give 1 & 1/2 tablets ONCE a day for 7 days	1.5 tab per day	7.5	1.78571	3	Neurological: Neck pain, suspected IVDD	5	Pomeranian	1	8	96		2	1	0.262918	28.526			1
10933	4.2	Microlone Tabs 5Mg Give 1 tablet daily for 5 days;	1 tab per day	5	1.19048	2	Skin	1	Maltese	1	5	63		2	1	0.262918	19.0173			1
11166	4.2	Prednil Tabs One (1) tablet once a day for 5 days	1 tab per day	5	1.19048	2	Skin	1	Poodle	7	11	135		2	1	0.262918	19.0173			1
2200	4.2	Pred-X Tabs 5Mg Please give 1/2 tablet daily for 7 days;	0.5 tab per day	2.5	0.595238	1	Skin	1	Jack Russell	2	4	58		2	1	0.262918	9.50866			3
5251	4.2	Pred-X Tabs 5Mg Give half a tablet daily for 3 days	0.5 tab per day	2.5	0.595238	1	Otitis	1	Maltese	1	6	82		2	1	0.262918	9.50866			1
7195	4.23	Pred-X Tabs 5Mg Give one (1) tablet in the morning and one (1) at night	2 tab per day	10	2.36407	3	Uncharacterised immune disease; oedema, skin vesicles	1	Chihuahua	1	5	61			1	0.264169	37.8546			3
15489	4.25	Microlone Tabs 5Mg Give half tablet twice a day for 5 days;	1 tab per day	5	1.17647	2	Skin	1	Maltese	1	7	92		2	1	0.265001	18.8679			0
9277	4.27	Prednil Tabs Give 1/2 tablet once daily for 7 days	0.5 tab per day	2.5	0.58548	1	Respiratory: cough	3	Fox Terrier	2	16	193		2	1	0.265832	9.40445			3
18876	4.3	Pred-X Tabs 5Mg Give half a tablet orally twice daily for 7 days then once daily	1 tab per day	5	1.16279	2	Skin	1	Maltese	1	0.25	3		2	1	0.267075	18.7213			3
368	4.3	Microlone Tabs 5Mg Give half a tablet twice daily for 4 days	1 tab per day	5	1.16279	2	skin	1	Chihuahua	1	2	24		2	1	0.267075	18.7213			2
11169	4.3	Microlone Tabs 5Mg give 1/2 tab Twice daily for 3 days;	1 tab per day	5	1.16279	2	Respiratory: Wheeze	3	Chihuahua	1	12	144		2	1	0.267075	18.7213			1
1129	4.3	Pred-X Tabs 5Mg 1 tablet once daily for 7 days; t	1 tab per day	5	1.16279	2	Neurological: Central vestibular, neoplasia ddx	5	Chihuahua	1	5	64		2	1	0.267075	18.7213			3
832	4.3	Pred-X Tabs 5Mg Give HALF a tablet ONCE per day for 8 days.	0.5 tab per day	2.5	0.581395	1	Skin	1	Chihuahua	1	8	102		2	1	0.267075	9.36066			3
6608	4.4	Pred-X Tabs 5Mg Give one tablet morning and night for 3 days	2 tab per day	10	2.27273	3	Skin: atopy	1	Maltese X	0	3	43		2	1	0.2712	36.8731			1
5978	4.4	Microlone Tabs 5Mg Give one tablet twice a day for 3 days	2 tab per day	10	2.27273	3	Skin: alopecia and scabbing	1	Chihuahua	1	5	60		2	1	0.2712	36.8731			0
8417	4.4	Pred-X Tabs 5Mg Give HALF a tablet orally TWICE daily for 5 days	1 tab per day	5	1.13636	2	Skin	1	Maltese	1	11	143		2	1	0.2712	18.4366			1
8623	4.4	Pred-X Tabs 5Mg Give 1 tablet daily for 2 days	1 tab per day	5	1.13636	2	Otitis	1	Maltese	1	13	157		2	1	0.2712	18.4366			3
17863	4.4	Pred-X Tabs 5Mg Give half a tablet TWICE daily With food.	1 tab per day	5	1.13636	2	No history: Unclear		Maltese	1	15	186			1	0.2712	18.4366			3
2746	4.4	Microlone Tabs 5Mg Give 1/2 tablet once daily until otherwise directed	0.5 tab per day	2.5	0.568182	1	Skin	1	Cavalier King Charles Spaniel	1	10	127		2	1	0.2712	9.21829			1
2490	4.5	Pred-X Tabs 5Mg Week 1: half a tablet twice a day.	1 tab per day	5	1.11111	2	Skin	1	Chihuahua	1	3	43		2	1	0.275294	18.1624			1
9814	4.5	Prednil Tabs Use once daily for 5days	1 tab per day	5	1.11111	2	Skin: allergic dermatitis	1	Bichon Frise	1	5	69		2	1	0.275294	18.1624			3
16129	4.5	Pred-X Tabs 5Mg Give half a tablet twice daily for 5 days	1 tab per day	5	1.11111	2	Skin	1	Jack Russell	2	9	112		2	1	0.275294	18.1624			1
5269	4.5	Niralone Tabs 1/2 every morning for 3 days;	0.5 tab per day	2.5	0.555556	1	Skin: dermatitis	1	Poodle X	0	11	141		2	1	0.275294	9.08121			1
1544	4.5	Pred-X Tabs 5Mg Reduce to 1/2 tablet every second day	0.25 tab per day	1.25	0.277778	0	Respiratory: Reverse sneezing and wheezing	3	Chihuahua	1	4	49		2	1	0.275294	4.5406			3
15699	4.6	Pred-X Tabs 5Mg One (1) tablet twice a day for one week.	2 tab per day	10	2.17391	3	Skin: pruritus	1	Chihuahua	1	4	50		2	1	0.279357	35.7965			3
15356	4.6	Microlone Tabs 5Mg Give one (1) tablet morning and night for 5 days;	2 tab per day	10	2.17391	3	Neoplasia: neck wrapping larynx, reported breathing abnormalities	3	Poodle	7	7	95		2	1	0.279357	35.7965			1
2789	4.6	Microlone Tabs 5Mg Please give 1 tablet twice daily for 5 days	2 tab per day	10	2.17391	3	Respiratory: Sneezing and nasal discharge, no dx but prev tx meloxicam and doxy	3	Maltese	1	15	185		2	1	0.279357	35.7965			3
3615	4.6	Pred-X Tabs 5Mg One (1) tablet twice a day until directed to change dose	2 tab per day	10	2.17391	3	Neurological: Spinal pain, fever, treating for inflammatory meningitis	5	Jack Russell	2	1	12		3	1	0.279357	35.7965			0
5311	4.6	Pred-X Tabs 5Mg Give one tablet twice daily	2 tab per day	10	2.17391	3	IMTP: new diagnosis	6	Poodle	7	11	138		3	1	0.279357	35.7965			3
9931	4.6	Prednil Tabs Give 1 tablet once a day	1 tab per day	5	1.08696	2	Skin	1	Chihuahua	1	7	94		2	1	0.279357	17.8982			1
18850	4.6	Pred 5mg 1 tab SID	1 tab per day	5	1.08696	2	Otitis	1	Poodle	7	9	111		2	1	0.279357	17.8982			3
15298	4.6	Prednil Tabs Give ONE tablet ONCE a day for 4 days	1 tab per day	5	1.08696	2	Skin: Anal Gland Abscess	1	Jack Russell	2	11	140		2	1	0.279357	17.8982			1
10600	4.6	Microlone Tabs 5Mg Give HALF (0.5) a tablet every 12hours for three days	1 tab per day	5	1.08696	2	Respiratory: Cough, suspect chronic bronchitis	3	Fox terrier	2	16	201		2	1	0.279357	17.8982			1
4166	4.67	Prednil Tabs Half (1/2) a tablet twice a day for 3-5 days;	1 tab per day	5	1.07066	2	Otitis	1	Poodle	7	6	74		2	1	0.282184	17.7189			1
10173	4.7	Pred-X Tabs 5Mg give one tablet twice daily for 3 days	2 tab per day	10	2.12766	3	Neurological: Lumbar pain, suspected IVDD	5	Moodle	0	7	88		2	1	0.283391	35.2869			1
4046	4.7	Prednil Tabs give 1/2 tablet twice daily for 3 days	1 tab per day	5	1.06383	2	Skin	1	Toy Poodle	1	2	26		2	1	0.283391	17.6434			3
10160	4.7	Pred-X Tabs 5Mg give one tablet once daily for 5 days;	1 tab per day	5	1.06383	2	Otitis	1	Maltese	1	5	60		2	1	0.283391	17.6434			0
4013	4.7	Pred-X Tabs 5Mg Give half (1/2) tablet twice daily for 3 days;	1 tab per day	5	1.06383	2	Otitis	1	Maltese	1	9	119		2	1	0.283391	17.6434			1
9596	4.7	Pred-X Tabs 5Mg Give 1 tablet once daily for 5 days	1 tab per day	5	1.06383	2	Neurological: Suspect meningitis relapse, also coughing	5	Maltese	1	8	100		3	1	0.283391	17.6434			1
9910	4.7	Prednil (Prednisolone ) Tabs (1000): 1/2 tablet twice a day	1 tab per day	5	1.06383	2	Neck pain: ddx soft tissue injury vs spinal issue, spondylosis vs GME. Cortisone treatment specifically for possible GME	5	Jack Russell	2	10	130		3	1	0.283391	17.6434			3
7470	4.8	Pred-X Tabs 5Mg Give 1 tablet once a day for 4 days;	1 tab per day	5	1.04167	2	Skin	1	Maltese	1	5	61		2	1	0.287397	17.3975			1
17604	4.8	Pred-X Tabs 5Mg Give HALF tablet twice daily for 5 days	1 tab per day	5	1.04167	2	Otitis	1	Maltese	1	5	66		2	1	0.287397	17.3975			1
5833	4.8	Prednil Tabs Half a tablet twice a day for 3 days;	1 tab per day	5	1.04167	2	Skin	1	Chihuahua	1	7	92		2	1	0.287397	17.3975			1
7445	4.8	Pred-X Tabs 5Mg Start Saturday:give a half tablet twice daily for 5 days	1 tab per day	5	1.04167	2	Skin	1	Shih tzu	7	10	126		2	1	0.287397	17.3975			1
10366	4.8	Microlone Tabs 5Mg Give 1 tablet every other day	0.5 tab per day	2.5	0.520833	1	No history (unclear)		Poodle	7	12	146			1	0.287397	8.69877			3
11651	4.8	Pred-X Tabs 5Mg Give 1/2 a tablet every other to every third day	0.25 tab per day	1.25	0.260417	0	Skin	1	Jack Russell	2	3	41		2	1	0.287397	4.34938			2
15962	4.8	Pred-X Tabs 5Mg Give 1/4 tablet every second day	1/8 tab per day	0.63	0.13125	0	IMHA: taper	6	Chihuahua	1	8	99		3	1	0.287397	2.19209			3
5874	4.9	Pred-X Tabs 5Mg ONE tablet TWICE daily 5 days	2 tab per day	10	2.04082	3	Neurological: tremors, generalised, white shaker vs infectious brain dz vs other	5	Maltese	1	13	167		3	1	0.291375	34.32			1
6789	4.9	Pred-X Tabs 5Mg Gvie 1.5 tablets once daily	1.5 tab per day	7.5	1.53061	3	Neoplasia: Mast Cell Tumour	1	Miniature Fox Terrier	2	15	188		3	1	0.291375	25.74			1
17530	4.9	Pred-X Tabs 5Mg Give 1/2 a tablet twice a day for 1 day;	1 tab per day	5	1.02041	2	Skin	1	Pomeranian	1	7	85		2	1	0.291375	17.16			3
6461	4.9	Niralone Tabs One half (1/2) tablet twice a day for 5 days t	1 tab per day	5	1.02041	2	Skin	1	Maltese	1	9	108		2	1	0.291375	17.16			3
145	4.9	Pred-X Tabs 5Mg Give 1/2 tablet daily for 5 days	0.5 tab per day	2.5	0.510204	1	Neurological: painful lumbar spine, ddx muscular or disk	5	Shih tzu	7	14	175		2	1	0.291375	8.58001			1
14231	4.95	Niralone Tabs Give half at tablet once daily for 3 days	0.5 tab per day	2.5	0.505051	1	Skin	1	Border terrier	2	8	96		2	1	0.293354	8.52214			0
400	5	Pred-X Tabs 5Mg ONE tablet TWICE a day for 3 days	2 tab per day	10	2	3	Respiratory: Sneezing	3	Jack Russell	2	0.41	5		2	1	0.295326	33.8609			0
7282	5	Pred-X Tabs 5Mg Give 1 tablet twice daily for a week	2 tab per day	10	2	3	Neurological: White Shaker	5	Maltese	1	1	14		3	1	0.295326	33.8609			3
1073	5	Prednil Tabs Give 1 tablet twice daily for 5 days	2 tab per day	10	2	3	No history (unclear, presented for hair loss)		Fox terrier	2	10	130			1	0.295326	33.8609			3
2832	5	Microlone Tabs 5Mg Give 1/2 tablet twice daily for 5 days;	1 tab per day	5	1	1	Skin	1	Dachshund	4	0.91	11		2	1	0.295326	16.9305			3
12429	5	Pred-X Tabs 5Mg Give 1 tablet once daily for 4 days	1 tab per day	5	1	1	Otitis	1	Maltese	1	4	58		2	1	0.295326	16.9305			1
1897	5	Pred-X Tabs 5Mg Give 1 tablet daily for 7 days;	1 tab per day	5	1	1	Skin	1	Dachshund	4	5	68		2	1	0.295326	16.9305			3
17362	5	Microlone Tabs 5Mg Give 1 tablet once a day.	1 tab per day	5	1	1	Skin	1	Maltese	1	7	84		2	1	0.295326	16.9305			3
3050	5	Prednil Tabs Please give Storm 1 tablet ONCE a day for 5 days;	1 tab per day	5	1	1	Skin	1	Maltese	1	9	110		2	1	0.295326	16.9305			3
16557	5.02	Pred-X Tabs 5Mg 1 tablet to be given once daily	1 tab per day	5	0.996016	1	No history: Unclear		Shih tzu	7	10	125			1	0.296113	16.8855			1
13880	5.04	Pred-X Tabs 5Mg Please give half (1/2) a tablet twice a day for 3 days	1 tab per day	5	0.992063	1	Skin	1	Fox terrier	2	8	96		2	1	0.296899	16.8408			3
14380	5.05	Pred-X Tabs 5Mg Please administer diflucan course first Give 1/2 tablet TWICE daily for 5 days	1 tab per day	5	0.990099	1	Skin: dermatitis	1	Maltese X	0	13	161		2	1	0.297291	16.8185			1
3371	5.1	Pred-X Tabs 5Mg Please give 1 tablet twice daily for the next 3 days;	2 tab per day	10	1.96078	3	Skin	1	Maltese	1	10	120		2	1	0.29925	33.4168			0
4174	5.1	Pred-X Tabs 5Mg Steroid Medication Give 1 tablet twice a day (morning and evening).	2 tab per day	10	1.96078	3	Neurological: Tremors	5	Shih Tzu	7	1	15		3	1	0.29925	33.4168			1
15367	5.1	Microlone Tabs 5Mg One tablet once a day for 3 day	1 tab per day	5	0.980392	1	Skin	1	Poodle	7	0.75	9		2	1	0.29925	16.7084			3
1935	5.1	Pred-X Tabs 5Mg Please give 1/2 a tablet twice daily for 3 days	1 tab per day	5	0.980392	1	Skin	1	Poodle	7	3	46		2	1	0.29925	16.7084			1
6617	5.1	Pred-X Tabs 5Mg Give one tablet each morning for 3 days	1 tab per day	5	0.980392	1	Skin	1	Miniature Fox Terrier	2	7	92		2	1	0.29925	16.7084			3
15062	5.1	x Microlone Tabs 5Mg Give ONE tablet every second day as required	1/2 per day	2.5	0.490196	1	Respiratory: Cough	3	Pomeranian	1	11	134		2	1	0.29925	8.35421			1
16204	5.1	Prednil Tabs give 1/2 tablet every second day with food	0.25 tab per day	1.25	0.245098	0	Skin	1	Shih tzu	7	9	118		2	1	0.29925	4.1771			1
10972	5.2	Pred-X Tabs 5Mg 1 tablet morning and night for 3 days	2 tab per day	10	1.92308	3	Skin	1	Fox terrier	2	6	81		2	1	0.30315	32.987			3
1087	5.2	Pred-X Tabs 5Mg Give 1 tablet twice daily for 5 days	2 tab per day	10	1.92308	3	Uveitis and glaucoma	2	Shih tzu	7	6	79		2	1	0.30315	32.987			3
4295	5.2	Prednil Tabs Give 1 tablet once a day for 2 days;	1 tab per day	5	0.961538	1	Otitis	1	Lhasa Apso	7	0.5	6		2	1	0.30315	16.4935			3
1609	5.2	Pred-X Tabs 5Mg Give 1 tablet once daily for 3 days	1 tab per day	5	0.961538	1	Skin	1	Jack Russell	2	0.75	9		2	1	0.30315	16.4935			3
17313	5.2	Microlone Tabs 5Mg Give 1 tabllet once daily for 4 day	1 tab per day	5	0.961538	1	Skin	1	Maltese	1	4	50		2	1	0.30315	16.4935			3
4248	5.2	Prednil Tabs Give 1/2 a tablet twice a day for 3 days;	1 tab per day	5	0.961538	1	Skin	1	Poodle	7	9	112		2	1	0.30315	16.4935			1
810	5.2	Pred-X Tabs 5Mg Give 1 tablet once daily for 3 days	1 tab per day	5	0.961538	1	Otitis	1	Border Collie	5	10	123		2	1	0.30315	16.4935			0
1101	5.2	Pred-X Tabs 5Mg Please give 1 tablet once a day	1 tab per day	5	0.961538	1	Respiratory: Cough suspect tracheal or bronchial disease	3	Poodle	7	17	212		2	1	0.30315	16.4935			3
10351	5.2	Microlone Tabs 5Mg Give 1 tablet once daily for 5 days	1 tab per day	5	0.961538	1	No history: Unclear		Toy Poodle	1	9	111			1	0.30315	16.4935			3
9848	5.2	Prednil Tabs Please give half (1/2) tablet once daily for four days	0.5 tab per day	2.5	0.480769	1	Respiratory: Cough, pulmonary infection or inflammation	3	Maltese	1	0	10		2	1	0.30315	8.24675			1
11129	5.2	Prednil Tabs 1 tablet every other day	1/2 tab per day	2.5	0.480769	1	Respiratory: Cough	3	Poodle	7	13	156		2	1	0.30315	8.24675			3
4684	5.2	Pred X (prednil) Tabs Give 1/2 tablet every second day	0.25 tab per day	1.25	0.240385	0	No history		Poodle	7	10	129			1	0.30315	4.12338			3
16564	5.26	Pred-X Tabs 5Mg 1 TABLET TO BE GIVEN AS REQUIRED FOR COUGH	1 tab per day	5	0.95057	1	Respiratory: Cough	3	Maltese	1	14	175		2	1	0.305477	16.3678			3
13845	5.28	Pred-X Tabs 5Mg Please give half (1/2) a tablet twice a day	1 tab per day	5	0.94697	1	Neurological: circling and CP deficits, open dx, primary is neoplasia	5	Schnoodle	0	15	188		2	1	0.306251	16.3265			1
9570	5.29	Pred-X Tabs 5Mg Give 1 tablet daily for 5 days	1 tab per day	5	0.94518	1	Skin	1	Shih tzu	7	6	73		2	1	0.306637	16.3059			3
10504	5.3	Microlone Tabs 5Mg Please give ONE (1) tablet once a day for one week;	1 tab per day	5	0.943396	1	Skin: Urticaria	1	French Bulldog	7	0.25	3		2	1	0.307024	16.2854			2
8034	5.3	Niralone Tabs Give 1 tablet once daily for 3 days	1 tab per day	5	0.943396	1	Otitis	1	Shih Tzu	7	0.5	6		2	1	0.307024	16.2854			1
10837	5.3	Microlone Tabs 5Mg Give 1 tablet once daily for 5 days	1 tab per day	5	0.943396	1	Skin	1	Miniature Fox Terrier	2	1	12		2	1	0.307024	16.2854			0
17547	5.3	Pred-X Tabs 5Mg Please give 1/2 tablet once daily for 5 days;	0.5 tab per day	2.5	0.471698	1	Skin	1	Silky Terrier	1	6	81		2	1	0.307024	8.14269			3
15508	5.4	Microlone Tabs 5Mg Give 1.5 (one and a half) tablets twice a day	3 tab per day	15	2.77778	3	Neurological: Neck pain, suspected IVDD	5	Maltese	1	3	40		2	1	0.310874	48.2511			2
3117	5.4	Pred-X Tabs 5Mg give one tablet once daily for 5 days	1 tab per day	5	0.925926	1	Skin	1	Cavoodle	0	0.5	6		2	1	0.310874	16.0837			3
16101	5.4	Prednil Tabs Give half a tablet twice daily for 5 days	1 tab per day	5	0.925926	1	Skin	1	Pomeranian	1	6	79		2	1	0.310874	16.0837			1
9707	5.4	Pred-X Tabs 5Mg Please give ONE tablet ONCE daily for 4 days;	1 tab per day	5	0.925926	1	Skin	1	Fox terrier	2	11	135		2	1	0.310874	16.0837			3
6687	5.4	Pred-X Tabs 5Mg Give one tablet each morning for 4 days	1 tab per day	5	0.925926	1	Respiratory: Cough	3	Maltese	1	9	115		2	1	0.310874	16.0837			1
15967	5.4	Pred-X Tabs 5Mg Give HALF tablet ONCE daily for a month	0.5 tab per day	2.5	0.462963	1	Skin	1	Silky Terrier	1	6	80		2	1	0.310874	8.04185			3
309	5.4	Niralone Tabs Give half a tablet once daily for 3-5 days	1/2 tab per day	2.5	0.462963	1	Skin	1	Chihuahua	1	7	89		2	1	0.310874	8.04185			1
14142	5.4	Prednil Tabs Half a tablet once a day for 5 days	0.5 tab per day	2.5	0.462963	1	Skin	1	Jack Russell	2	9	109		2	1	0.310874	8.04185			3
8571	5.4	Niralone Tabs Give one half a tablet daily for 2 days	0.5 tab per day	2.5	0.462963	1	Skin	1	Cavoodle	0	11	137		2	1	0.310874	8.04185			1
15763	5.4	Pred-X Tabs 5Mg Give HALF once a day	0.5 tab per day	2.5	0.462963	1	Skin	1	Chihuahua	1	12	147		2	1	0.310874	8.04185			3
13268	5.4	Microlone Tabs 5Mg Give 1/2 tablet once a day for 4 days	0.5 tab per day	2.5	0.462963	1	Skin	1	Jack Russell	2	13	160		2	1	0.310874	8.04185			3
18717	5.4	Pred-X Tabs 5Mg Give 1/2 a tablet daily for 7 days;	0.5 tab per day	2.5	0.462963	1	Addisons	7	Poodle	7	7	95		1	1	0.310874	8.04185			1
491	5.45	Panafcortelone Tabs 1Mg Please give 1 tablet morning and night for 7 d	2 tab per day	2	0.366972	1	Skin	1	Silky Terrier	1	17	207		2	1	0.31279	6.39407			3
3770	5.46	Pred-X Tabs 5Mg Give half a tablet twice a day for 2 day	1 tab per day	10	1.8315	3	Skin	1	Chihuahua	1	3	46		2	1	0.313172	31.9313			1
9302	5.5	Prednil Tabs Give 1.5 tablets twice for 1 week	3 tab per day	15	2.72727	3	Sterile nodular panniculitis	1	Maltese	1	5	63		3	1	0.3147	47.6645			1
3541	5.5	Pred-X Tabs 5Mg Give 1.5 tablets twice daily with food	3 tab per day	15	2.72727	3	Neoplasia: oral and mammary masses, more clinical for oral	4	Shih tzu	7	13	159		2	1	0.3147	47.6645			0
10186	5.5	Pred-X Tabs 5Mg give one tablet twice daily for 3 days	2 tab per day	10	1.81818	3	Neurological: Lumbar pain, suspected IVDD	5	Maltese	1	8	104		2	1	0.3147	31.7763			3
10238	5.5	Pred-X Tabs 5Mg give one tablet once daily for 5 days;	1 tab per day	5	0.909091	1	Otitis	1	Pomeranian	1	1	18		2	1	0.3147	15.8882			3
16985	5.5	Pred-X Tabs 5Mg Give 1 tablet daily for 5 days	1 tab per day	5	0.909091	1	Skin	1	Chihuahua	1	3	39		2	1	0.3147	15.8882			3
16474	5.5	Prednil Tabs Give 1 tablet once daily for 3 days;	1 tab per day	5	0.909091	1	Skin	1	Jack Russell	2	11	134		2	1	0.3147	15.8882			1
11857	5.5	Pred-X Tabs 5Mg Give ONE tablet ONCE per day for 5 days	1 tab per day	5	0.909091	1	Skin: dermatitis post op, primary ddx dermatitis less likely skin neoplasia	1	Shih Tzu	6	12	144		2	1	0.3147	15.8882			1
5597	5.5	Pred-X Tabs 5Mg Give HALF (1/2) a tablet twice a day for 3 days.	1 tab per day	5	0.909091	1	Skin	1	Fox Terrier	2	13	156		2	1	0.3147	15.8882			1
9349	5.5	Prednil Tabs half a tablet once daily for 7 days	0.5 tab per day	2.5	0.454545	1	Otitis	1	Maltese	1	7	85		2	1	0.3147	7.94408			1
16402	5.5	Pred-X Tabs 5Mg Please give HALF a tablet every 2nd day	0.25 tab per day	1.25	0.227273	0	No history (unclear)		Maltese	1	12	148			1	0.3147	3.97204			1
1669	5.6	Pred-X Tabs 5Mg Give 1 tablet twice daily for 5 days	2 tab per day	10	1.78571	3	Skin	1	Labradoodle	0	0.16	2		2	1	0.318503	31.3969			3
17322	5.6	Pred-X Tabs 5Mg Give ONE tablet TWICE daily today	2 tab per day	10	1.78571	3	Skin	1	Maltese	1	5	63		2	1	0.318503	31.3969			3
6827	5.6	Pred-X Tabs 5Mg Half (1/2) a tablet twice a day 5 days	1 tab per day	5	0.892857	1	Skin	1	Cavoodle	0	4	48		2	1	0.318503	15.6984			3
5862	5.6	Prednil Tabs GIve 1 tablet a day for 3 days	1 tab per day	5	0.892857	1	Skin	1	Maltese	1	7	87		2	1	0.318503	15.6984			1
6112	5.6	Microlone Tabs 5Mg Half (1/2) a tablet twice daily for 3 days;	1 tab per day	5	0.892857	1	Otitis	1	Poodle	7	8	100		2	1	0.318503	15.6984			1
17791	5.6	Pred-X Tabs 5Mg Give HALF tablet twice daily for 5 days	1 tab per day	5	0.892857	1	Skin	1	Fox terrier	2	11	138		2	1	0.318503	15.6984			3
10838	5.6	Microlone Tabs 5Mg Give 1 tablet once daily for 3 days;	1 tab per day	5	0.892857	1	Skin	1	Maltese	1	12	144		2	1	0.318503	15.6984			1
3151	5.6	Pred-X Tabs 5Mg Give half (1/2) tablet every morning for 7 days;	0.5 tab per day	2.5	0.446429	1	Otitis	1	Cavoodle	0	0.83	10		2	1	0.318503	7.84922			1
16299	5.6	Prednil Tabs Give 1/2 tablet ONCE a day	0.5 tab per day	2.5	0.446429	1	Skin	1	Jack Russell	2	11	134		2	1	0.318503	7.84922			1
9588	5.65	Pred-X Tabs 5Mg Give 1 tablet daily for 5 days	1 tab per day	5	0.884956	1	Skin	1	Maltese	1	8	99		2	1	0.320396	15.6057			3
2380	5.7	Pred-X Tabs 5Mg Give 1 tablet twice daily for 7 days.	2 tab per day	10	1.75439	3	Respiratory: suspected chronic bronchitis	3	Pomeranian	1	13	161		2	1	0.322283	31.0286			1
14508	5.7	Pred-X Tabs 5Mg 1 tablet twice daily for 3 days	2 tab per day	10	1.75439	3	Neurological: palliative, no further details	5	Jack Russell	2	12	144		2	1	0.322283	31.0286			1
12203	5.7	Pred-X Tabs 5Mg Give ONE tablet ONCE a day for 3 days.	1 tab per day	5	0.877193	1	Otitis	1	Poodle	7	4	58		2	1	0.322283	15.5143			1
1629	5.7	Pred-X Tabs 5Mg Give ONE tablet ONCE a day for2-3 days;	1 tab per day	5	0.877193	1	Skin	1	Poodle	7	7	85		2	1	0.322283	15.5143			1
1837	5.7	Pred-X Tabs 5Mg Give 1 tablet ONCE dialy for 5days;	1 tab per day	5	0.877193	1	No history		Fox terrier	2	9	119			1	0.322283	15.5143			3
1398	5.7	Pred-X Tabs 5Mg Give ONE tablet by mouth ONCE daily	1 tab per day	5	0.877193	1	No history (unclear)		Shih Tzu	7	11	133			1	0.322283	15.5143			1
9330	5.7	Prednil Tabs Give 1 tablet daily for 5 days	1 tab per day	5	0.877193	1	No history (unclear)		Maltese	1	11	134			1	0.322283	15.5143			3
13918	5.74	Pred-X Tabs 5Mg Give 1 tablet ONCE daily for 5 days	1 tab per day	5	0.87108	1	Skin	1	Poodle	7	2	33		2	1	0.323789	15.4421			3
7062	5.75	Pred-X Tabs 5Mg give half a tab once daily for 3 days	0.5 tab per day	10	1.73913	3	Skin	1	Chihuahua	1	7	85		2	1	0.324165	30.8485			2
7671	5.8	Pred-X Tabs 5Mg Please give 2 tablets orally once daily for 3 days	2 tab per day	10	1.72414	3	Skin	1	Fox terrier	2	1	20		2	1	0.326042	30.6709			3
18387	5.8	Pred-X Tabs 5Mg Give 1 tablet ONCE daily for 5 days	1 tab per day	5	0.862069	1	Skin	1	Tenterfield Terrier	2	0.83	10		2	1	0.326042	15.3355			3
11030	5.8	Prednil Tabs Give half (1/2) a tablet twice daily for three (3) days	1 tab per day	5	0.862069	1	Skin	1	Fox terrier	2	8	102		2	1	0.326042	15.3355			1
8193	5.8	Pred-X Tabs 5Mg Give one tablet once a day for one week;	1 tab per day	5	0.862069	1	Otitis	1	Lhasa apso	7	12	147		2	1	0.326042	15.3355			1
13624	5.8	Pred-X Tabs 5Mg Give one tablet once daily for 5 days	1 tab per day	5	0.862069	1	Ocular: inflammation	2	Cavalier King Charles Spaniel	1	12	151		2	1	0.326042	15.3355			1
7202	5.8	Pred-X Tabs 5Mg Half a tablet once daily for a week;	0.5 tab per day	2.5	0.431034	1	Skin	1	German spitz	7	3	42		2	1	0.326042	7.66773			0
13210	5.8	Microlone Tabs 5Mg Give HALF (0.5) a tablet ONCE daily	1/2 tab per day	2.5	0.431034	1	Skin	1	Bichon Frise	1	8	100		2	1	0.326042	7.66773			1
473	5.82	Pred-X Tabs 5Mg Please give 1/2 tablet morning and night fo 3 d	1 tab per day	5	0.859107	1	Otitis	1	Maltese	1	3	36		2	1	0.326791	15.3003			3
9881	5.9	Prednil Tabs Please give two tablets twice per day for four days	4 tab per day	20	3.38983	3	Respiratory: Cough	3	Shih Tzu	7	7	90		2	1	0.329779	60.6467			1
2868	5.9	Pred-X Tabs 5Mg 1 tablet twice daily for 1 day and then 1 tablet daily -	2 tab per day	10	1.69492	3	Stomatitis	4	Moodle	0	10	121		2	1	0.329779	30.3234			3
6544	5.9	Niralone Tabs One half (1/2) tablet twice a day for 5 days t	1 tab per day	5	0.847458	1	Skin	1	Dachshund	4	3	41		2	1	0.329779	15.1617			1
15777	5.9	Pred-X Tabs 5Mg Give HALF a tablet by mouth TWICE daily for 3d	1 tab per day	5	0.847458	1	Skin	1	Jack Russell	2	6	81		2	1	0.329779	15.1617			1
16716	5.9	Pred-X Tabs 5Mg Give ONE tablet ONCE daily until finished	1 tab per day	5	0.847458	1	Anal Gland Abscess	1	Poodle	7	8	102		2	1	0.329779	15.1617			1
16588	5.9	Pred-X Tabs 5Mg 1 tablet to be given once daily for 7 days	1 tab per day	5	0.847458	1	Skin	1	Jack Russell	2	10	130		2	1	0.329779	15.1617			0
7347	5.9	Pred-X Tabs 5Mg Give 1/2 tablet twice daily for 5 days;	1 tab per day	5	0.847458	1	Skin	1	Shih tzu	7	11	138		2	1	0.329779	15.1617			3
15355	5.9	Microlone Tabs 5Mg Give 1/2 a tablet once a day for 5 days	0.5 tab per day	2.5	0.423729	1	Skin	1	Maltese	1	9	112		2	1	0.329779	7.58084			3
9545	5.94	Pred-X Tabs 5Mg Give 1 tablet once daily for 5 days	1 tab per day	5	0.841751	1	Otitis	1	Maltese	1	8	97		2	1	0.331268	15.0935			3
16875	6	Pred-X Tabs 5Mg 2 AM & 1 PM for 2 weeks	3 tab per day	15	2.5	3	IMHA: taper	6	Maltese	1	4	52		3	1	0.333495	44.9782			1
4335	6	Pred-X Tabs 5Mg Give one tablet twice a day for 3 days;	2 tab per day	10	1.66667	3	Skin	1	Maltese	1	6	74		2	1	0.333495	29.9855			3
6164	6	Prednil Tabs Give one tablet twice a day	2 tab per day	10	1.66667	3	Skin	1	Chihuahua	1	6	75		2	1	0.333495	29.9855			1
4490	6	Prednil Tabs Give 1 tablet twice daily for 4 days	2 tab per day	10	1.66667	3	Skin: FAD	1	Corgi X	0	6	77		2	1	0.333495	29.9855			3
18883	6	Prednil Tabs Give 1 tablet twice daily for 5 days	2 tab per day	10	1.66667	3	Respiratory: coughing and wheezing	3	West Highland White Terrier	2	0.33	4		2	1	0.333495	29.9855			3
6075	6	Prednil Tabs HALF tablet TWICE daily 2 days;	1 tab per day	5	0.833333	1	Skin	1	Dachshund	4	2	28		2	1	0.333495	14.9927			2
19299	6	Pred-X Tabs 5Mg Give ONE tablet once daily for 4 days	1 tab per day	5	0.833333	1	Skin	1	Maltese	1	3	36		2	1	0.333495	14.9927			1
7586	6	Pred-X Tabs 5Mg Give ONE tablet ONCE a day for 3 days; t	1 tab per day	5	0.833333	1	Skin	1	Maltese	1	3	42		2	1	0.333495	14.9927			3
17584	6	Prednil Tabs Give 1 tablet every 24 hours for 3 days	1 tab per day	5	0.833333	1	Skin	1	Shih Tzu	7	4	50		2	1	0.333495	14.9927			0
11047	6	Prednil Tabs One (1) tablet once a day for 5 days	1 tab per day	5	0.833333	1	Skin	1	Fox terrier	2	7	95		2	1	0.333495	14.9927			3
16742	6	Pred-X Tabs 5Mg Give one tablet once daily for 3 days	1 tab per day	5	0.833333	1	Skin	1	Shih Tzu	7	8	96		2	1	0.333495	14.9927			1
15272	6	Microlone Tabs 5Mg Give 1/2 a tablet twice a day for 3 days	1 tab per day	5	0.833333	1	Otitis	1	Maltese	1	9	108		2	1	0.333495	14.9927			1
4562	6	Pred-X Tabs 5Mg Give 1/2 tablet morning and evening for 7 days.	1 tab per day	5	0.833333	1	Skin	1	Toy Poodle	1	16	197		2	1	0.333495	14.9927			3
989	6	Pred-X Tabs 5Mg Give one tablet tonight then one tablet each morning for 4 days	1 tab per day	5	0.833333	1	No history (unclear)		West Highland White Terrier	2	12	148			1	0.333495	14.9927			1
13378	6	Microlone Tabs 5Mg Give 1/4 tablet morning and night for 5 days.	0.5 tab per day	2.5	0.416667	1	Skin	1	Dachshund	4	1	10		2	1	0.333495	7.49637			3
8515	6	Pred-X Tabs 5Mg STARTING SATURDAY - give HALF daily for 3 days;	0.5 tab per day	2.5	0.416667	1	Skin	1	Jack Russell	2	11	134		2	1	0.333495	7.49637			3
13441	6	Pred-X Tabs 5Mg Give 1/2 tablet ORALLY ONCE daily for 7 days;	0.5 tab per day	2.5	0.416667	1	Respiratory	3	Jack Russell	2	9	108		2	1	0.333495	7.49637			1
15621	6	Pred-X Tabs 5Mg please give 1/2 tablet once daily	1/2 tab per day	2.5	0.416667	1	No history (unclear)		Chihuahua	1	12	150			1	0.333495	7.49637			1
9555	6.09	Pred-X Tabs 5Mg Give 1 tablet orally ONCE daily for 7 days	1 tab per day	5	0.821018	1	Skin	1	Shih tzu	7	10	122		2	1	0.336821	14.8447			3
6038	6.1	Microlone Tabs 5Mg Give one tablet twice a day for 3 days	2 tab per day	10	1.63934	3	Skin	1	Schnauzer	6	2	24		2	1	0.33719	29.6569			1
10205	6.1	Pred-X Tabs 5Mg give one tablet twice daily for 3 days	2 tab per day	10	1.63934	3	Neurological: Back pain suspect IVDD	5	Shih Tzu	7	5	63		2	1	0.33719	29.6569			1
5372	6.1	Pred-X Tabs 5Mg Give 1.5 (One and a half) tablets ONCE daily for 7 da	1.5 tab per day	7.5	1.22951	2	Neurological: Spinal, suspect IVDD	5	Maltese	1	4	48		2	1	0.33719	22.2427			3
8731	6.1	Prednil Tabs One daily for one week	1 tab per day	5	0.819672	1	Otitis	1	Maltese	1	4	59		2	1	0.33719	14.8284			1
14829	6.1	Pred-X Tabs 5Mg One (1) tablet once a day for 4 days	1 tab per day	5	0.819672	1	Skin	1	Jack Russell	2	7	91		2	1	0.33719	14.8284			1
9279	6.1	Prednil Tabs First 3 days - 1 tablet a day	1 tab per day	5	0.819672	1	Otitis	1	Bichon Frise	1	11	134		2	1	0.33719	14.8284			3
8730	6.1	Pred-X Tabs 5Mg Give 1 tablet daily for 5 days	1 tab per day	5	0.819672	1	Otitis	1	Shih Tzu	7	12	150		2	1	0.33719	14.8284			1
18305	6.1	Pred-X Tabs 5Mg Give one daily for 5 days	1 tab per day	5	0.819672	1	Skin	1	Chihuahua	1	17	209		2	1	0.33719	14.8284			3
17301	6.1	Microlone Tabs 5Mg / with a meal 1/2 tablet daily for 3 days	0.5 tab per day	2.5	0.409836	1	Otitis	1	Labradoodle	0	0.33	4		2	1	0.33719	7.41422			1
14204	6.1	Pred-X Tabs 5Mg Give 1 tablet EVERY 2ND DAY	1/2 tab per day	2.5	0.409836	1	Otitis	1	Maltese	1	9	116		2	1	0.33719	7.41422			1
14304	6.1	Pred-X Tabs 5Mg Give half a tablet once daily	0.5 tab per day	2.5	0.409836	1	Respiratory: Cough	3	Jack Russell	2	11	137		2	1	0.33719	7.41422			0
1722	6.2	Pred-X Tabs 5Mg Give 1 tablet twice per day for 4 days.	2 tab per day	10	1.6129	3	Neurological: IVDD suspected	5	Poodle	7	11	132		2	1	0.340865	29.3371			1
1586	6.2	Prednil Tabs Please give 1 tablet ONCE daily for 5 days	1 tab per day	5	0.806452	1	Skin	1	Miniature Fox Terrier	2	2	33		2	1	0.340865	14.6686			3
18753	6.2	Pred-X Tabs 5Mg Give 1 tablet ONCE daily for 3 days	1 tab per day	5	0.806452	1	Skin	1	Jack Russell	2	6	74		2	1	0.340865	14.6686			3
12486	6.2	x Pred-X Tabs 5Mg Give 1 tablet once daily for 5 days	1 tab per day	5	0.806452	1	Skin	1	Maltese	1	7	84		2	1	0.340865	14.6686			2
4736	6.2	Pred-X Tabs 5Mg Please give ONE (1) tablet ONCE A DAY for 3 days	1 tab per day	5	0.806452	1	Skin	1	Tenterfield terrier	2	9	111		2	1	0.340865	14.6686			3
2776	6.2	Microlone Tabs 5Mg Give half a tablet twice a day	1 tab per day	5	0.806452	1	Skin	1	Jack Russell	2	9	113		2	1	0.340865	14.6686			2
2774	6.2	Microlone Tabs 5Mg Please give 1 tablet once daily for 6 days	1 tab per day	5	0.806452	1	Skin: insect bites	1	Shih Tzu X	0	10	122		2	1	0.340865	14.6686			1
17093	6.2	Pred-X Tabs 5Mg 1/2 daily for 3 days	1/2 tab	2.5	0.403226	1	Skin	1	Jack Russell	2	8	102		2	1	0.340865	7.33428			2
13889	6.24	Pred-X Tabs 5Mg Give 1/2 tablet TWICE daily for 5 days	1 tab per day	5	0.801282	1	Skin: FAD	1	Poodle	6	9	115		2	1	0.34233	14.6058			2
178	6.3	no label; 1mg/kg BID described in history		12.5	2	3	Respiratory: URT obstruction, suspect laryngeal paralysis	3	Papillon	1	12	149		2	1	0.344521	36.2823			3
279	6.3	Microlone Tabs 5Mg Give 1 tab twice daily for 3 days; then 1 tab daily for 5 days	2 tab per day	10	1.5873	3	Skin	1	Silky Terrier	1	12	147		2	1	0.344521	29.0258			3
1528	6.3	Pred-X Tabs 5Mg Give 1 tablet twice daily for 7 days	2 tab per day	10	1.5873	3	Cough: underlying disease unclear, ascites also mentioned	3	Fox terrier	2	14	169		2	1	0.344521	29.0258			1
5738	6.3	Prednil Tabs Give 1 tablet a day for 3 days	1 tab per day	5	0.793651	1	Skin	1	Maltese	1	0.75	9		2	1	0.344521	14.5129			3
10574	6.3	Microlone Tabs 5Mg Give ONE (1) tablet once daily for one week	1 tab per day	5	0.793651	1	Skin	1	Havanese	1	1	12		2	1	0.344521	14.5129			3
12022	6.3	Microlone Tabs 5Mg 1 tablet daily for 3 days	1 tab per day	5	0.793651	1	Skin	1	Pug	1	1	14		2	1	0.344521	14.5129			3
8640	6.3	Pred-X Tabs 5Mg Give ONE tablet ONCe per day for 7 days	1 tab per day	5	0.793651	1	Otitis	1	Maltese	1	4	52		2	1	0.344521	14.5129			1
6493	6.3	Niralone Tabs Ond half (1/2) tablet twice a day for 3 days	1 tab per day	5	0.793651	1	Skin	1	Poodle	7	5	71		2	1	0.344521	14.5129			3
17022	6.3	Pred-X Tabs 5Mg Give 1 tablet ONCE daily for 5 days.	1 tab per day	5	0.793651	1	Otitis	1	Maltese	1	8	104		2	1	0.344521	14.5129			1
17363	6.3	Prednil Tabs Give 1/2 a tablet twice a day for 3 days	1 tab per day	5	0.793651	1	Skin	1	Maltese	1	12	144		2	1	0.344521	14.5129			1
13351	6.3	Pred-X Tabs 5Mg Give 1 tablet ONCE daily for 5 days;	1 tab per day	5	0.793651	1	Skin	1	Jack Russell	2	14	174		2	1	0.344521	14.5129			0
5803	6.3	Pred-X Tabs 5Mg Give 1 tablet once daily for 3-5 days	1 tab per day	5	0.793651	1	Skin	1	Fox terrier	2	15	188		2	1	0.344521	14.5129			3
3284	6.3	Pred-X Tabs 5Mg One (1) tablet once a day for 7 days	1 tab per day	5	0.793651	1	Respiratory: chronic airway diseasee	3	Pomeranian	1	8	98		2	1	0.344521	14.5129			2
2215	6.3	Pred-X Tabs 5Mg Give half a tablet orally once a day	0.5 tab per day	2.5	0.396825	1	Skin	1	Bichon Frise	1	2	24		2	1	0.344521	7.25646			3
16533	6.3	Pred-X Tabs 5Mg Give half a tablet ONCE daily for 5 days	0.5 tab per day	2.5	0.396825	1	Respiratory: Cough	3	Australian terrier	2	18	220		2	1	0.344521	7.25646			2
13935	6.3	Prednil Tabs Give HALF tablet every second day	0.25 tab per day	1.25	0.198413	0	Otitis	1	Poodle	7	15	190		2	1	0.344521	3.62823			3
14697	6.35	Microlone Tabs 5Mg Give 1 tablet twice a day for 3 days;	2 tab per day	10	1.5748	3	Respiratory: Nasal disease	3	Pug	1				2	1	0.346341	28.8733			0
9694	6.4	Pred-X Tabs 5Mg Give ONE tablet every 12 hours for 5 days;	2 tab per day	10	1.5625	3	Respiratory: Cough, suspected collapsing trachea	3	Maltese	1	4	54		2	1	0.348157	28.7227			1
3578	6.4	Pred-X Tabs 5Mg give one tablet once daily for 5 days	1 tab per day	5	0.78125	1	Otitis	1	Cavoodle	0	1	12		2	1	0.348157	14.3614			1
19218	6.4	Niralone Tabs Give 1 tablet ONCE per day for 5 days	1 tab per day	5	0.78125	1	Skin	1	Shih Tzu	7	7	84		2	1	0.348157	14.3614			1
16390	6.4	Pred-X Tabs 5Mg Give 1 tablet once daily for 2 days	1 tab per day	5	0.78125	1	Skin	1	Chihuahua	1	11	139		2	1	0.348157	14.3614			3
7252	6.4	Pred-X Tabs 5Mg Give 1 tablet once daily for 4 days;	1 tab per day	5	0.78125	1	Skin	1	Jack Russell	2	12	155		2	1	0.348157	14.3614			1
13054	6.4	Microlone Tabs 5Mg One (1) tablet once a day	1 tab per day	5	0.78125	1	Respiratory: Cough, suspect chronic bronchitis	3	Poodle	7	16	197		2	1	0.348157	14.3614			3
11602	6.4	Pred-X Tabs 5Mg Give 1/2 a tablet once a day until review in 7 days	0.5 tab per day	2.5	0.390625	1	Skin	1	Dachshund	4	4	48		2	1	0.348157	7.18068			2
16783	6.4	Pred-X Tabs 5Mg Half tablet once daily for 4 day	1/2 tab per day	2.5	0.390625	1	No history		Tenterfield Terrier	2	4	58			1	0.348157	7.18068			0
7301	6.4	Pred-X Tabs 5Mg Give one tablet twice weekly	0.28 tab per day	1.42	0.221875	0	Skin	1	Shih tzu	7	7	93		2	1	0.348157	4.07862			3
9447	6.46	Pred-X Tabs 5Mg First 4 days - 1/2 a tablet morning and night	1 tab per day	5	0.773994	1	Skin	1	Jack Russell	2	8	96		2	1	0.350329	14.2723			3
13929	6.48	Pred-X Tabs 5Mg Give 1 tablet daily for 3 days	1 tab per day	5	0.771605	1	Skin	1	Maltese	1	13	159		2	1	0.351052	14.2429			1
2328	6.5	Pred-X Tabs 5Mg Two (2) tablets twice a day by mouth;	4 tab per day	20	3.07692	3	IMHA: new diagnosis	6	Fox terrier	2	10	120		3	1	0.351774	56.8547			1
297	6.5	Pred-X Tabs 5Mg ONE tablet TWICE a day for 2 days	2 tab per day	10	1.53846	3	Skin	1	Pomeranian	1	1	15		2	1	0.351774	28.4274			3
7318	6.5	Pred-X Tabs 5Mg Give 1 tablet twice daily for 2 days;	2 tab per day	10	1.53846	3	Skin	1	Fox terrier	2	2	35		2	1	0.351774	28.4274			3
11223	6.5	Prednil Tabs Give 1 tab twice a day for 3 days;	2 tab per day	10	1.53846	3	Skin	1	Shih Tzu	7	5	68		2	1	0.351774	28.4274			1
7612	6.5	Pred-X Tabs 5Mg Please give 2 tablets orally once daily for 5 days.	2 tab per day	10	1.53846	3	No history (unclear): Ears? Incomplete history		Poodle	7	8	101			1	0.351774	28.4274			1
12759	6.5	Prednil Tabs Give 1 & 1/2 tablets once daily for 5 days	1.5 tab per day	7.5	1.15385	2	Skin	1	Shih Tzu	7	4	48		2	1	0.351774	21.3205			3
16055	6.5	Pred-X Tabs 5Mg Give one and a half tablets once daily for 3 days	1.5 tab per day	7.5	1.15385	2	Otitis	1	Maltese	1	4	48		2	1	0.351774	21.3205			1
4615	6.5	Pred-X Tabs 5Mg Starting Wednesday Give one tablet every morning for 5 days	1 tab per day	5	0.769231	1	Skin	1	Bichon Frise	1	1	20		2	1	0.351774	14.2137			1
18410	6.5	Pred-X Tabs 5Mg Give one tablet once daily for 5 days	1 tab per day	5	0.769231	1	Skin	1	Shih Tzu	7	4	49		2	1	0.351774	14.2137			3
3683	6.5	Pred-X Tabs 5Mg Give HALF TWICE daily for 3 days	1 tab per day	5	0.769231	1	Skin	1	Pomeranian	1	4	50		2	1	0.351774	14.2137			2
5390	6.5	Pred-X Tabs 5Mg Give 1 tablet today	1 tab per day	5	0.769231	1	Skin	1	Dachshund	4	11	136		2	1	0.351774	14.2137			1
15494	6.5	Prednil Tabs Give ONE tablet ONCE a day for 5 days	1 tab per day	5	0.769231	1	Skin	1	Poodle	7	12	154		2	1	0.351774	14.2137			1
12850	6.5	Prednil Tabs Give ONE tablet ONCE a day by mouth with food for 7 days	1 tab per day	5	0.769231	1	Skin	1	Jack Russell	2	14	174		2	1	0.351774	14.2137			1
15311	6.5	Microlone Tabs 5Mg Give 1/2 a tablet once a day for 5 days	0.5 tab per day	2.5	0.384615	1	Otitis	1	Jack Russell	2	5	60		2	1	0.351774	7.10684			1
4247	6.56	Pred-X Tabs 5Mg Give 1 tablet once a day for 4 days t	1 tab per day	5	0.762195	1	Skin	1	Fox terrier	2	5	66		2	1	0.353935	14.1269			2
2277	6.6	Pred-X Tabs 5Mg Two (2) tablets twice a day by mouth	4 tab per day	20	3.0303	3	IMTP: initial diagnosis	6	Silky Terrier	1	10	121		3	1	0.355373	56.279			1
11239	6.6	Prednil Tabs Give 1 tablet twice daily for 3 days;	2 tab per day	10	1.51515	3	Skin	1	Fox terrier	2	4	52		2	1	0.355373	28.1395			3
12639	6.6	Pred-X Tabs 5Mg 1 tab PO BID for 5 days;	2 tab per day	10	1.51515	3	Skin	1	Cavalier King Charles Spaniel	1	4	52		2	1	0.355373	28.1395			0
7727	6.6	Niralone Tabs Please give 2 tablets orally once daily for 3 day	2 tab per day	10	1.51515	3	Otitis	1	Cavoodle	0	6	78		2	1	0.355373	28.1395			1
18040	6.6	Niralone Tabs Give 1 tablet twice daily for 3days	2 tab per day	10	1.51515	3	Skin	1	Shih Tzu	7	6	80		2	1	0.355373	28.1395			3
6971	6.6	Microlone 5mg: Give ONE (1) tablet; once a day for 3 days. A	1 tab per day	5	0.757576	1	Skin	1	Shih Tzu	7	1	14		2	1	0.355373	14.0697			1
8631	6.6	Prednil Tabs Give ONE tablet ONCe per day for itching	1 tab per day	5	0.757576	1	Skin	1	Shih Tzu	7	7	88		2	1	0.355373	14.0697			1
16654	6.6	Pred-X Tabs 5Mg Give 1/2 a tablet TWICE daily for 5 days	1 tab per day	5	0.757576	1	Otitis	1	Jack Russell	2	10	131		2	1	0.355373	14.0697			1
1816	6.6	Pred-X Tabs 5Mg Give 1 tablet once dailyfor 3 days	1 tab per day	5	0.757576	1	Skin	1	Silky Terrier	1	13	159		2	1	0.355373	14.0697			1
12328	6.6	Prednil Tabs Give half (1/2) tablet twice daily for 5 days	1 tab per day	5	0.757576	1	Respiratory: Sneezing, nasal discharge	3	Chihuahua	1	13	166		2	1	0.355373	14.0697			3
13032	6.6	Microlone Tabs 5Mg Give 1 tablet every second day	1/2 tab per day	2.5	0.378788	1	Skin	1	Jack Russell	2	11	139		2	1	0.355373	7.03487			1
13067	6.6	Pred-X Tabs 5Mg Start on 1/2 tablet every second day for 5 days	0.25 tab per day	1.25	0.189394	0	Skin	1	Maltese	1	6	72		2	1	0.355373	3.51743			3
428	6.68	Pred-X Tabs 5Mg Give 1 tablet twice daily for 4 day	2 tab per day	10	1.49701	2	Skin	1	Pug	1	3	45		2	1	0.358239	27.9144			1
727	6.7	Pred-X Tabs 5Mg Please give 1 tablet daily for 5 days	1 tab per day	5	0.746269	1	Skin	1	Maltese	1	5	60		2	1	0.358953	13.9294			3
823	6.7	Pred-X Tabs 5Mg Give 1 tablet daily for 5 days	1 tab per day	5	0.746269	1	Skin	1	Dachshund	4	6	77		2	1	0.358953	13.9294			3
9623	6.7	Pred-X Tabs 5Mg Give 1 tablet for 3 days	1 tab per day	5	0.746269	1	Skin	1	Fox terrier	2	8	98		2	1	0.358953	13.9294			3
1174	6.7	Pred-X Tabs 5Mg Please give ONE tablet ONCE daily for 5 days	1 tab per day	5	0.746269	1	Otitis	1	Shih Tzu	7	9	117		2	1	0.358953	13.9294			3
7309	6.7	Pred-X Tabs 5Mg Give 1/2 tablet twice daily for 2 days	1 tab per day	5	0.746269	1	Otitis	1	Shih Tzu	7	11	142		2	1	0.358953	13.9294			1
16523	6.7	Pred-X Tabs 5Mg Give HALF a tablet TWICE daily for 3 days	1 tab per day	5	0.746269	1	Otitis	1	Jack Russell	2	13	156		2	1	0.358953	13.9294			3
18408	6.7	Pred-X Tabs 5Mg Half (1/2) a tablet twice a day	1 tab per day	5	0.746269	1	Neoplasia: insulinoma	7	Jack Russell	2	12	149		1	1	0.358953	13.9294			1
15120	6.7	Microlone Tabs 5Mg Give 1/2 a tablet every second day for cough	0.25 tab per day	1.25	0.186567	0	Respiratory: Cough	3	Jack Russell	2	13	164		2	1	0.358953	3.48235			1
13850	6.72	Pred-X Tabs 5Mg Give 1 tablet daily for 5 days	1 tab per day	5	0.744048	1	Skin	1	Poodle	7	12	155		2	1	0.359667	13.9017			1
433	6.79	Pred-X Tabs 5Mg Please give 1/2 tablet morning and night for 3 d	1 tab per day	5	0.736377	1	Skin	1	Toy Poodle	1	4	57		2	1	0.362161	13.806			3
5507	6.8	Pred-X Tabs 5Mg 1 tablet twice a day for 3 days	2 tab per day	10	1.47059	2	Otitis	1	Maltese	1	5	66		2	1	0.362516	27.585			3
4377	6.8	Prednil Tabs Give 1 tablet twice daily for 4 days;	2 tab per day	10	1.47059	2	Skin	1	Maltese	1	7	84		2	1	0.362516	27.585			2
4404	6.8	Prednil Tabs Give 1 tablet twice daily for 4 days	2 tab per day	10	1.47059	2	Neoplasia: Skin mass	1	Fox Terrier	2	13	157		2	1	0.362516	27.585			3
19041	6.8	Prednil Tabs Give 1.5 tablets daily for 5 days;	1.5 tab per day	7.5	1.10294	2	Skin	1	Chihuahua	1	4	58		2	1	0.362516	20.6887			2
14775	6.8	Pred-X Tabs 5Mg Give one tablet once daily for 5 days	1 tab per day	5	0.735294	1	Respiratory: cough suspected chronic bronchitis	3	Fox terrier	2	11	139		2	1	0.362516	13.7925			3
5345	6.8	Pred-X Tabs 5Mg Give 1 tablet once per day for 4 days	1 tab per day	5	0.735294	1	Neoplasia: Mass in throat vs inflammation	4	Poodle	7	14	168		2	1	0.362516	13.7925			3
6947	6.8	Microlone Tabs 5Mg Give one tablet three times a week	0.42 tab per day	2.14	0.314706	1	No history		Cairn terrier	2	7	94			1	0.362516	5.90319			1
12244	6.8	Pred-X Tabs 5Mg Give 1/2 tablet every second day	0.25 tab per day	1.25	0.183824	0	Skin	1	Pug	1	2	27		2	1	0.362516	3.44812			1
18174	6.8	Pred-X Tabs 5Mg Give half a tablet every second day	0.25 tab per day	1.25	0.183824	0	Skin	1	Jack Russell	2	13	164		2	1	0.362516	3.44812			3
3207	6.8	Pred-X Tabs 5Mg Give 1/2 tab twice weekly	0.14 tab per day	0.7	0.102941	0	Neurological: Sterile meningitis, maintenance therapy	5	Fox terrier	2	9	119		3	1	0.362516	1.93095			1
8080	6.85	Pred-X Tabs 5Mg Give 1 (ONE) tablet ONCE daily for 5 days	1 tab per day	5	0.729927	1	No history		Maltese	1	2	34			1	0.364291	13.7253			3
10413	6.9	Microlone Tabs 5Mg Please give one tablet twice daily	2 tab per day	10	1.44928	2	Skin	1	Lhasa Apso	7	7	84		2	1	0.366062	27.3178			2
16597	6.9	Pred-X Tabs 5Mg Give 1 tablet TWICE a day for 2 days	2 tab per day	10	1.44928	2	Otitis	1	Maltese	1	8	99		2	1	0.366062	27.3178			3
11156	6.9	Prednil Tabs Give 1 if needed	1 tab per day	5	0.724638	1	Pre-vaccine as previous urticaria reaction	1	Dachshund	4	1	15		2	1	0.366062	13.6589			3
16535	6.9	Pred-X Tabs 5Mg Give 1 tablet ONCE daily for 3 days	1 tab per day	5	0.724638	1	Skin	1	Jack Russell	2	3	37		2	1	0.366062	13.6589			3
13081	6.9	Microlone Tabs 5Mg Give half (1/2) a tablet once daily for 7 days	0.5 tab per day	2.5	0.362319	1	Skin	1	Cavoodle	0	2	24		2	1	0.366062	6.82945			1
787	6.97	Pred-X Tabs 5Mg Give one tablet each day for 5 days	1 tab per day	5	0.71736	1	Skin	1	Shih tzu	7	14	171		2	1	0.368533	13.5673			1
12358	7	Pred-X Tabs 5Mg Give 1 tablet TWICE daily for 3 days	2 tab per day	10	1.42857	2	Skin	1	Maltese	1	5	66		2	1	0.36959	27.057			0
1657	7	Pred-X Tabs 5Mg Give 1 tablet twice daily for 3 days	2 tab per day	10	1.42857	2	Skin	1	West Highland White Terrier	2	12	152		2	1	0.36959	27.057			1
17350	7	Pred-X Tabs 5Mg give 1 daily for 5 days	1 tab per day	5	0.714286	1	Skin	1	Boston terrier	7	1	16		2	1	0.36959	13.5285			3
16017	7	Pred-X Tabs 5Mg Give 1 tablet once daily for 3 days	1 tab per day	5	0.714286	1	Skin: erythema	1	Maltese	1	2	28		2	1	0.36959	13.5285			1
786	7	Pred-X Tabs 5Mg Give one tablet once daily for 3 days	1 tab per day	5	0.714286	1	Skin	1	Schnauzer	6	3	35		2	1	0.36959	13.5285			1
7073	7	Pred-X Tabs 5Mg Give 1 tablet daily for 3 days	1 tab per day	5	0.714286	1	Skin: anal sacculitis	1	Poodle	7	9	118		2	1	0.36959	13.5285			3
16179	7	Pred-X Tabs 5Mg Please give HALF a tablet 2x daily for 3days	1 tab per day	5	0.714286	1	Otitis	1	Jack Russell	2	12	153		2	1	0.36959	13.5285			1
7362	7	Pred-X Tabs 5Mg Give 1 tablet once daily for 3 days;	1 tab per day	5	0.714286	1	Skin	1	Silky Terrier	1	12	155		2	1	0.36959	13.5285			1
11372	7	Prednil Tabs 1/2 tablet twice a day for 4 days;	1 tab per day	5	0.714286	1	Skin	1	Jack Russell	2	15	181		2	1	0.36959	13.5285			3
15196	7	Microlone Tabs 5Mg Give ONE tablet daily	1 tab per day	5	0.714286	1	Conjunctivitis	2	Maltese	1	15	186		2	1	0.36959	13.5285			1
18146	7	Pred-X Tabs 5Mg Give 1 tablet daily for 5 days	1 tab per day	5	0.714286	1	Neurological: Seizures, suspected brain tumour	5	Bichon Frise	1	14	175		2	1	0.36959	13.5285			1
4826	7	Pred-X Tabs 5Mg Give 1/2 tablet once daily for 5 days	0.5 tab per day	2.5	0.357143	1	Respiratory: Cough	3	Fox terrier	2	12	145		2	1	0.36959	6.76425			1
11579	7	Pred-X Tabs 5Mg Please give 1/4 to 1/2 a tablet once daily as directed by the veterinary surgeon	0.5 tab per day	2.5	0.357143	1	IMTP: taper	6	Dachshund	4	4	48		3	1	0.36959	6.76425			3
589	7	Pred-X Tabs 5Mg Give HALF a tablet every second day	0.25 tab per day	1.25	0.178571	0	Skin	1	Shetland Sheepdog	5	8	96		2	1	0.36959	3.38213			1
13813	7.04	Pred-X Tabs 5Mg give 1 tablet daily for 5 days	1 tab per day	5	0.710227	1	Otitis	1	Poodle	6	2	27		2	1	0.370997	13.4772			3
13812	7.06	Pred-X Tabs 5Mg Give 1 tablet daily for 5 days	1 tab per day	5	0.708215	1	Skin	1	Dachshund	4	0.83	10		2	1	0.371699	13.4518			3
286	7.1	Macrolone Tabs 20Mg Give three quarters (3/4) of a tablet once daily	0.75 tab per day	15	2.11268	3	Neurological: sudden blindness, long discussion but suspected brain vs opthalmic, previous GME	5	Poodle	7	9	108		3	1	0.373101	40.2035			3
16190	7.1	Prednil Tabs give 1 tablet twice daily for 2 days;	2 tab per day	10	1.40845	2	Skin	1	Maltese	1	7	93		2	1	0.373101	26.8024			3
3756	7.1	Prednil Tabs Give 2 tablets today	2 tab per day	10	1.40845	2	Skin	1	Maltese	1	8	100		2	1	0.373101	26.8024			3
15349	7.1	Macrolone Tabs 20Mg HALF a tablet ONCE a day for 7 days	0.5 tab per day	10	1.40845	2	Neoplasia: SCC	1	Maltese	1	11	139		2	1	0.373101	26.8024			0
5034	7.1	Pred-X Tabs 5Mg 1 tablet morning 1/2 tablet night for 3 days	1.5 tab per day	7.5	1.05634	2	Skin	1	Dachshund	4	4	53		2	1	0.373101	20.1018			3
4782	7.1	Pred-X Tabs 5Mg Give 1.5 tablets on the first day;	1.5 tab per day	7.5	1.05634	2	Skin	1	Poodle	7	6	79		2	1	0.373101	20.1018			1
19039	7.1	Prednil Tabs Give 1.5 tablets daily for 5 days	1.5 tab per day	7.5	1.05634	2	No history		Maltese	1	3	42			1	0.373101	20.1018			1
17004	7.1	Microlone Tabs 5Mg Give 1 tablet once daily for 5 days	1 tab per day	5	0.704225	1	Otitis	1	Pug	1	1	15		2	1	0.373101	13.4012			1
8597	7.1	Niralone Tabs 5mg Give one tablet once daily for 3 days;	1 tab per day	5	0.704225	1	Skin	1	Chihuahua	1	7	87		2	1	0.373101	13.4012			3
5018	7.1	Pred-X Tabs 5Mg Give 1 tablet once daily as previously instructed	1 tab per day	5	0.704225	1	Skin	1	Maltese	1	11	137		2	1	0.373101	13.4012			1
4533	7.1	Prednil Tabs Give one tablet once a day for 5 days	1 tab per day	5	0.704225	1	Skin: allergic dermatitis	1	Shih Tzu	6	14	178		2	1	0.373101	13.4012			3
4886	7.1	Pred-X Tabs 5Mg Give 1/2 tablet morning and night for 7 days;	1 tab per day	5	0.704225	1	Ocular: Blepharitis	2	Maltese	1	4	46		2	1	0.373101	13.4012			3
1943	7.1	Pred-X Tabs 5Mg Give 1 tablet once daily for 5 days	1 tab per day	5	0.704225	1	Respiratory: Cough	3	Pekinese	1	13	162		2	1	0.373101	13.4012			2
904	7.1	Pred-X Tabs 5Mg Give one tablet daily	1 tab per day	5	0.704225	1	No history		Poodle	7	10	120			1	0.373101	13.4012			1
12387	7.1	Pred-X Tabs 5Mg Give 1/2 tablet once daily for 5 days	0.5 tab per day	2.5	0.352113	1	Skin	1	Maltese	1	9	106		2	1	0.373101	6.70059			3
2429	7.1	Prednil 0.5ml SID	0.5ml per day	2.5	0.352113	1	No history (unclear)		Shih Tzu	7	8	106			1	0.373101	6.70059		liquid	1
14218	7.15	Niralone Tabs 1/2 a tablet every second day	0.25 tab per day	1.25	0.174825	0	Otitis	1	Pomeranian	1	6	79		2	1	0.374851	3.33466			3
11645	7.2	Pred-X Tabs 5Mg Give 2 tablets twice a day until platelets normal	4 tab per day	20	2.77778	3	IMHA/IMTP: Diagnosis	6	Tibetan Spaniel	1	2	35		3	1	0.376597	53.1072			3
9924	7.2	Prednil Tabs Give 1 tablet twice daily for 3 days	2 tab per day	10	1.38889	2	Skin	1	Jack Russell	2	3	45		2	1	0.376597	26.5536			1
10789	7.2	Macrolone Tabs 20Mg Give half tablet (1/2) once a day for 7 day	0.5 tab per day	10	1.38889	2	Ocular: uveitis, lens induced	2	Poodle	7	13	162		2	1	0.376597	26.5536			2
9071	7.2	Pred-X Tabs 5Mg Give one (1) tablet twice daily for three days;	2 tab per day	10	1.38889	2	Gingivitis	4	Lhasa Apso	7	8	100		2	1	0.376597	26.5536			1
6712	7.2	Pred-X Tabs 5Mg Give one tablet morning and night for 2 day	2 tab per day	10	1.38889	2	Neurological: Suspect IVDD	5	Cavoodle	0	7	88		2	1	0.376597	26.5536			3
8967	7.2	Pred-X Tabs 5Mg One (1) tablet twice a day for 3 days	2 tab per day	10	1.38889	2	No history		Shih tzu	7	8	104			1	0.376597	26.5536			3
16911	7.2	Pred-X Tabs 5Mg Give 1 tablet orally once daily	1 tab per day	5	0.694444	1	Skin	1	Chihuahua	1	4	48		2	1	0.376597	13.2768			2
5095	7.2	Pred-X Tabs 5Mg Please give HALF a tablet morning and night for 3 days	1 tab per day	5	0.694444	1	Skin	1	Tibetan Spaniel	1	7	85		2	1	0.376597	13.2768			1
9363	7.2	Predmix Oral 5mg/ml 30ml (prednisolone ) Give 0.75ml orally once daily for 7 days	0.75ml SID	3.75	0.520833	1	No history		Maltese	1	9	114			1	0.376597	9.95761		liquid	3
13015	7.2	Microlone Tabs 5Mg Give one (1) tablet every second day for itchy skin	0.5 tab per day	2.5	0.347222	1	No history		Maltese	1	7	94			1	0.376597	6.6384			1
16688	7.2	Panafcortelone Tabs 1Mg ONE tablet ONCE daily as needed for itchy skin	1 tab per day	1	0.138889	0	Skin	1	Maltese	1	7	94		2	1	0.376597	2.65536			1
5516	7.3	Macrolone Tabs 20Mg Half (1/2) a tablet twice a day for 5 days	1 tab per day	20	2.73973	3	Skin: rash, suspect allergies	1	Maltese	1	6	72		2	1	0.380076	52.6211			3
7729	7.3	Microlone Tabs 5Mg Give 2 talbets twice a day for 2 day	4 tab per day	20	2.73973	3	Neurological: Neck pain, suspected meningitis	5	Maltese	1	10	128		3	1	0.380076	52.6211			3
13533	7.3	Pred-X Tabs 5Mg Give 1.5 tablets morning and night until instructed otherwise	3 tab per day	15	2.05479	3	Neurological: suspected meningitis	5	Maltese	1	9	108		3	1	0.380076	39.4658			1
8179	7.3	Niralone Tabs Give ONE tablet TWICE a day for THREE days	2 tab per day	10	1.36986	2	Skin	1	Shih Tzu	7	9	108		2	1	0.380076	26.3106			3
16015	7.3	Pred-X Tabs 5Mg Give one and a half tablets once daily for 5 days	1.5 tab per day	7.5	1.0274	2	Otitis	1	Maltese	1	11	134		2	1	0.380076	19.7329			3
7065	7.3	Pred-X Tabs 5Mg give 1 tab once daily for 2 days	1 tab per day	5	0.684932	1	Skin	1	Miniature Fox Terrier	2	0.83	10		2	1	0.380076	13.1553			3
16781	7.3	Pred-X Tabs 5Mg WITH FOOD - 1 Tablet Once Daily for 5 days	1 tab per day	5	0.684932	1	Skin	1	Shih tzu	7	6	79		2	1	0.380076	13.1553			3
17057	7.3	Pred-X Tabs 5Mg 1 tablet ONCE daily for 5 days	1 tab per day	5	0.684932	1	Skin	1	Bichon Frise	1	6	82		2	1	0.380076	13.1553			1
13509	7.3	Pred-X Tabs 5Mg Give one tablet daily for 5 days	1 tab per day	5	0.684932	1	Skin: dermatitis	1	Jack Russell	2	12	146		2	1	0.380076	13.1553			3
274	7.3	Predmix Oral 5mg/ml 30ml Give 0.75ml once a day	0.75ml	3.75	0.513699	1	Skin	1	Shih Tzu	7	2	31		2	1	0.380076	9.86646		liquid	3
9847	7.3	Prednil Tabs give half a tablet once daily for five days	1/2 tab per day	2.5	0.342466	1	Skin	1	Maltese	1	6	74		2	1	0.380076	6.57764			3
18423	7.36	Pred-X Tabs 5Mg Give 1 tablet once daily for 1 week	1 tab per day	5	0.679348	1	Skin: allergic dermatitis	1	Jack Russell	2	3	40		2	1	0.382155	13.0837			0
9321	7.39	Prednil Tabs half a tablet every other day	0.25 tab per day	1.25	0.169147	0	Otitis	1	Shih tzu	7	9	119		2	1	0.383193	3.26206			1
9185	7.4	Pred-X Tabs 5Mg Please give 1 tablet morning and night for 4 days;	2 tab per day	10	1.35135	2	Skin	1	Shih tzu	7	5	65		2	1	0.383539	26.073			3
6864	7.4	Microlone Tabs 5Mg Give one tablet twice daily for 3 days	2 tab per day	10	1.35135	2	Skin and anal gland sacculitis	1	Maltese	1	8	102		2	1	0.383539	26.073			3
14698	7.4	Microlone Tabs 5Mg Give 1 tablet twice daily for 3 days;	2 tab per day	10	1.35135	2	Skin	1	Jack Russell	2	8	105		2	1	0.383539	26.073			3
15574	7.4	Niralone Tabs One (1) tablet/capsule twice a day for five days	2 tab per day	10	1.35135	2	Skin	1	Maltese	1	9	108		2	1	0.383539	26.073			3
10215	7.4	Pred-X Tabs 5Mg give 1 & 1/2 tablets once daily for 5 days	1.5 tab per day	7.5	1.01351	2	Skin	1	Jack Russell	2	4	48		2	1	0.383539	19.5547			2
1952	7.4	Pred-X Tabs 5Mg Give 1 & 1/2 tablets ONCE a day for 4 days	1.5 tab per day	7.5	1.01351	2	Skin	1	Poodle	7	11	140		2	1	0.383539	19.5547			3
975	7.4	Pred-X Tabs 5Mg Give half (1/2) tablet by mouth twice a day	1 tab per day	5	0.675676	1	Skin	1	Cairn terrier	2	12	155		2	1	0.383539	13.0365			3
2581	7.4	Microlone Tabs 5Mg Please give half a tablet twice daily for 7 days	1 tab per day	5	0.675676	1	Respiratory: Cough suspect bronchial disease	3	Jack Russell	2	16	200		2	1	0.383539	13.0365			3
6899	7.4	Macrolone Tabs 20Mg Give HALF a tablet EVERY SECOND DAY	0.25 tab per day	5	0.675676	1	Eosinophillic stomatitis	4	Cavalier King Charles Spaniel	1	9	111		2	1	0.383539	13.0365			1
19172	7.4	Microlone Tabs 5Mg Give 0.5 tablet once daily with food	0.5 tab per day	2.5	0.337838	1	Skin	1	Maltese	1	5	68		2	1	0.383539	6.51825			3
4444	7.4	Pred-X Tabs 5Mg Give half tablet once daily	0.5 tab per day	2.5	0.337838	1	Skin	1	Shih Tzu	7	6	75		2	1	0.383539	6.51825			3
17558	7.4	Pred-X Tabs 5Mg Give 1/2 (half) a tablet once daily for 5 days;	0.5 tab per day	2.5	0.337838	1	Respiratory: Chronic Bronchitis	3	Poodle	7	13	160		2	1	0.383539	6.51825			1
8043	7.5	Pred-X Tabs 5Mg Give one (1) tablet twice daily for 2 days t	2 tab per day	10	1.33333	2	Otitis	1	Poodle	7	1	14		2	1	0.386986	25.8407			1
2527	7.5	Prednil Tabs give 1 tablet twice daily by mouth for 7 day	2 tab per day	10	1.33333	2	Skin	1	Jack Russell	2	4	48		2	1	0.386986	25.8407			3
6497	7.5	Pred-X Tabs 5Mg Give 1 tablet twice daily for 3 days;	2 tab per day	10	1.33333	2	Skin	1	Schnauzer	6	8	103		2	1	0.386986	25.8407			1
7566	7.5	Pred-X Tabs 5Mg Day 1-3: Give one (1) tablet TWICE daily	2 tab per day	10	1.33333	2	Otitis	1	West Highland White Terrier	2	9	115		2	1	0.386986	25.8407			1
7127	7.5	Pred-X Tabs 5Mg Give 1.5 tablets daily for 3 days	1.5 tab per day	7.5	1	1	Skin	1	Shih Tzu	7	2	28		2	1	0.386986	19.3805			3
13666	7.5	Pred-X Tabs 5Mg Give 1 tablet ONCE daily for 7 days	1 tab per day	5	0.666667	1	Skin	1	Dachshund	4	1	12		2	1	0.386986	12.9204			2
12039	7.5	Pred-X Tabs 5Mg Give ONE (1) tablet ONCE daily for 4 days	1 tab per day	5	0.666667	1	Skin	1	Silky terrier	1	3	36		2	1	0.386986	12.9204			0
5869	7.6	Prednil Tabs ONE tablet TWICE daily 2 day	2 tab per day	10	1.31579	2	Skin	1	Maltese	1	0.66	8		2	1	0.390419	25.6135			3
18673	7.6	Microlone Tabs 5Mg 1 tablet orally TWICe a day for 3 dyas	2 tab per day	10	1.31579	2	Skin: dermatitis	1	Shih Tzu	6	3	36		2	1	0.390419	25.6135			2
9066	7.6	Pred-X Tabs 5Mg ONE tablet TWICE daily for 3 days	2 tab per day	10	1.31579	2	Skin	1	Maltese	1	5	60		2	1	0.390419	25.6135			0
12512	7.6	Pred-X Tabs 5Mg Give 1 tablet twice daily for 3 days	2 tab per day	10	1.31579	2	Skin	1	Cavalier King Charles Spaniel	1	6	74		2	1	0.390419	25.6135			3
18341	7.6	Pred-X Tabs 5Mg One (1) tablet twice a day for 7 days;	2 tab per day	10	1.31579	2	Skin	1	Schnauzer	6	8	98		2	1	0.390419	25.6135			1
6455	7.6	Niralone Tabs One (1) tablet twice a day for 3 days t	2 tab per day	10	1.31579	2	Skin	1	Maltese	1	10	131		2	1	0.390419	25.6135			3
6852	7.6	Microlone Tabs 5Mg Please give ONE tablet TWICE daily for 2 days;	2 tab per day	10	1.31579	2	Skin	1	Maltese	1	13	162		2	1	0.390419	25.6135			3
6986	7.6	Macrolone Tabs 20Mg Give half a tablet daily for another week	0.5 tab per day	10	1.31579	2	Lymphoplasmacytic gingivitis	4	Japanese Spitz	7	13	159			1	0.390419	25.6135			1
11934	7.6	Pred-X Tabs 5Mg 1.5 tablet once per day for 5 days	1.5 tab per day	7.5	0.986842	1	Skin	1	French Bulldog	7	3	46		2	1	0.390419	19.2102			1
9153	7.6	Pred-X Tabs 5Mg Give ONE AND A HALF tablets ONCE a day for 4 days	1.5 tab per day	7.5	0.986842	1	Otitis	1	Maltese	1	6	72		2	1	0.390419	19.2102			1
3674	7.6	Pred-X Tabs 5Mg Give 1 tablet once daily for 4 days	1 tab per day	5	0.657895	1	Skin	1	Dachshund	4	0.83	10		2	1	0.390419	12.8068			2
5396	7.6	Pred-X Tabs 5Mg 1/2 twice daily for 2 days;	1 tab per day	5	0.657895	1	Skin	1	Shih Tzu	7	6	77		2	1	0.390419	12.8068			3
18082	7.6	Pred-X Tabs 5Mg Please give a HALF (1/2) tablet twice daily for 4 day	1 tab per day	5	0.657895	1	Skin	1	Shih tzu	7	6	77		2	1	0.390419	12.8068			1
1156	7.6	Pred-X Tabs 5Mg 1 tablet once daily for 5 day	1 tab per day	5	0.657895	1	Skin	1	Lhasa apso	7	13	161		2	1	0.390419	12.8068			2
14250	7.6	Pred-X Tabs 5Mg Give one tablet daily for 2 day	1 tab per day	5	0.657895	1	Respiratory: Cough	3	Jack Russell	2	12	155		2	1	0.390419	12.8068			1
13030	7.6	Microlone Tabs 5Mg 1/2 tablet everyday for 4 days.	0.5 tab per day	2.5	0.328947	1	Skin	1	West Highland White Terrier	2	0.41	5		2	1	0.390419	6.40338			3
17516	7.6	Pred-X Tabs 5Mg Give 1/2 tablet ONCE a day	0.5 tab per day	2.5	0.328947	1	Skin	1	Schnauzer	6	5	65		2	1	0.390419	6.40338			2
8748	7.6	Pred-X Tabs 5Mg Give 1/4 of a tablet ONCE a day.	0.25 tab per day	1.25	0.164474	0	Addisons	7	Pomeranian	1	12	145		1	1	0.390419	3.20169			3
10056	7.6	Pred-X Tabs 5Mg Give 1/4 of a tablet twice a week	0.07 tab per day	0.36	0.0473684	0	No history		Cairn terrier	2	9	119			1	0.390419	0.922087			1
4389	7.61	Pred-X Tabs 5Mg Give 1 tablet morning and night for 3 days	2 tab per day	10	1.31406	2	Skin	1	Jack Russell	2	11	135		2	1	0.390761	25.5911			1
13873	7.68	Pred-X Tabs 5Mg Give 1 tablet once daily when required to control itch.	1 tab per day	5	0.651042	1	Skin	1	Fox Terrier	2	10	126		2	1	0.393154	12.7177			3
3362	7.7	Niralone Tabs Give 1 tab twice daily for 3 days	2 tab per day	10	1.2987	2	Skin	1	Maltese	1	3	43		2	1	0.393836	25.3913			0
18921	7.7	Microlone Tabs 5Mg Give 1 tablet twice daily for 5 days;	2 tab per day	10	1.2987	2	Skin	1	Maltese	1	3	45		2	1	0.393836	25.3913			3
6128	7.7	Prednil Tabs Give one tablet twice a day for 3 days	2 tab per day	10	1.2987	2	No history (unclear)		Tibetan Spaniel	1	10	136			1	0.393836	25.3913			0
7341	7.7	Pred-X Tabs 5Mg Give one tablet once daily for 4 days	1 tab per day	5	0.649351	1	Skin	1	Maltese	1	3	36		2	1	0.393836	12.6956			3
11419	7.7	Prednil Tabs 1 tablet once a day for 3 days;	1 tab per day	5	0.649351	1	Skin	1	Schnauzer	6	7	90		2	1	0.393836	12.6956			1
17297	7.7	Microlone Tabs 5Mg Please give 1 tablet ONCE daily for 7 days	1 tab per day	5	0.649351	1	Skin	1	Poodle	7	8	107		2	1	0.393836	12.6956			3
2496	7.7	Pred-X Tabs 5Mg One tablet once a day	1 tab per day	5	0.649351	1	No history (unclear)		Schnauzer	6	10	123			1	0.393836	12.6956			3
10079	7.7	x Pred-X Tabs 5Mg Give 1 tablet every 2nd day for 2 weeks	0.5 tab per day	2.5	0.324675	1	No history (unclear)		Pomeranian	1	12	153			1	0.393836	6.34782			3
762	7.7	Pred-X Tabs 5Mg Please give 1/4 tablet once daily	0.25 tab per day	1.25	0.162338	0	Addisons	7	Jack Russell	2	12	146		1	1	0.393836	3.17391			3
13874	7.78	Pred-X Tabs 5Mg Half (1/2) a tablet every 1 to 2 days	0.5 tab per day	2.5	0.321337	1	No history (unclear)		Fox terrier	2	16	197			1	0.396559	6.30423			1
9776	7.8	Prednil Tabs Please give one tablet twice daily for 3 days.	2 tab per day	10	1.28205	2	Skin	1	Maltese	1	4	51		2	1	0.397238	25.1738			3
9686	7.8	Pred-X Tabs 5Mg Give ONE (1) tablet orally TWICE a day for 4 days;	2 tab per day	10	1.28205	2	Skin	1	Cavalier King Charles Spaniel	1	5	71		2	1	0.397238	25.1738			1
17394	7.8	Microlone Tabs 5Mg Give 1 tablet TWICE a day for 2 days;	2 tab per day	10	1.28205	2	Skin	1	Maltese	1	6	72		2	1	0.397238	25.1738			3
5037	7.8	Niralone Tabs Give 1 tablet twice daily for 3 days	2 tab per day	10	1.28205	2	Skin	1	Bichon Frise	1	8	107		2	1	0.397238	25.1738			1
1016	7.8	Pred-X Tabs 5Mg GIVE 1 TABLET ONCE A DAY FOR 3 DAYS	1 tab per day	5	0.641026	1	Skin	1	Pit bull terrier	2	0.25	3		2	1	0.397238	12.5869			2
4691	7.8	Pred-X Tabs 5Mg Give 1 tablet daily for 3 days	1 tab per day	5	0.641026	1	Skin	1	Border terrier	2	3	39		2	1	0.397238	12.5869			1
5344	7.8	Niralone Tabs 1/2 tablet night and morning for 5 days	1 tab per day	5	0.641026	1	Skin	1	West Highland White Terrier	2	6	77		2	1	0.397238	12.5869			0
15848	7.8	Pred-X Tabs 5Mg Give HALF a tablet by mouth TWICE daily for 3days	1 tab per day	5	0.641026	1	Otitis	1	Shih Tzu	7	9	109		2	1	0.397238	12.5869			3
15177	7.8	Microlone Tabs 5Mg 1 tablet every second day for itchy skin	0.5 tab per day	2.5	0.320513	1	Skin	1	Maltese	1	12	146		2	1	0.397238	6.29345			3
18787	7.9	Pred-X Tabs 20Mg Give half a tablet orally once daily	1/2 tab per day	10	1.26582	2	Skin: Urticaria	1	English Springer Spaniel	3	1	12		2	1	0.400626	24.9609			1
17740	7.9	Prednil Tabs Give ONE tablet twice daily for 5 days;	2 tab per day	10	1.26582	2	Otitis	1	Maltese	1	4	47		2	1	0.400626	24.9609			3
7276	7.9	Pred-X Tabs 5Mg Give one tablet twice daily for 2 days;	2 tab per day	10	1.26582	2	Skin	1	Bichon Frise	1	6	79		2	1	0.400626	24.9609			3
17252	7.9	Microlone Tabs 5Mg Give 1 tablet daily for 4 days	1 tab per day	5	0.632911	1	Otitis	1	Poodle	7	10	123		2	1	0.400626	12.4805			1
2535	7.9	Pred-X Tabs 5Mg Starting in 10 days. Give 1/2 tabs twice a day for 7 days.	1 tab per day	5	0.632911	1	Otitis	1	Maltese	1	10	126		2	1	0.400626	12.4805			3
704	7.9	Pred-X Tabs 5Mg please give 1/2 tablet twice daily for 5 days	1 tab per day	5	0.632911	1	Neoplasia: Undefined, nasal	3	Schnauzer	6	13	159		2	1	0.400626	12.4805			1
17541	7.9	Pred-X Tabs 5Mg Give 1/2 tablet ONCE a day for 5 days	0.5 tab per day	2.5	0.316456	1	Skin	1	Fox terrier	2	5	60		2	1	0.400626	6.24023			3
2842	8	Prednil Tabs Give 1 tablet twice daily for 3 days	2 tab per day	10	1.25	2	Skin	1	Fox Terrier	2	1	20		2	1	0.404	24.7525			3
19163	8	Pred-X Tabs 5Mg Give 1 tablet TWICE daily for 5 days	2 tab per day	10	1.25	2	Otitis (suspected)	1	Maltese	1	8	107		2	1	0.404	24.7525			3
6052	8	Microlone Tabs 5Mg Tapering doses - One tablet twice daily for 3 days	2 tab per day	10	1.25	2	Skin	1	Fox Terrier	2	10	123		2	1	0.404	24.7525			1
7988	8	Niralone Tabs Give 1 tablet twice a day for 3 days	2 tab per day	10	1.25	2	Skin + respiratory (cough). Presenting complaint the skin	1	Maltese	1	11	132		2	1	0.404	24.7525			1
5686	8	Pred-X Tabs 5Mg One (1) tablet twice a day for 5 days	2 tab per day	10	1.25	2	Skin	1	Maltese	1	12	151		2	1	0.404	24.7525			3
6680	8	Pred-X Tabs 5Mg Please give ONE and a HALF (1.5) tablets ONCE a day for 4 days	1.5 tab per day	7.5	0.9375	1	Otitis	1	Maltese	1	4	50		2	1	0.404	18.5644			1
10083	8	Pred-X Tabs 5Mg Give 1 tab once a day	1 tab per day	5	0.625	1	Skin	1	Fox Terrier	2	1	17		2	1	0.404	12.3762			3
5242	8	Pred-X Tabs 5Mg 1/2 tablet night and morning for 5 days;	1 tab per day	5	0.625	1	Skin	1	Dachshund	4	4	54		2	1	0.404	12.3762			1
19219	8	Niralone Tabs Give 1 tablet ONCE per day for 5 days	1 tab per day	5	0.625	1	Skin	1	Maltese	1	6	71		2	1	0.404	12.3762			2
18509	8	Pred-X Tabs 5Mg Give 1 ONCE daily for 5 days	1 tab per day	5	0.625	1	Skin	1	Maltese	1	8	102		2	1	0.404	12.3762			3
7498	8	Pred-X Tabs 5Mg Day 1-7: Give one (1) tablet ONCE daily	1 tab per day	5	0.625	1	Otitis	1	Shih tzu	7	8	105		2	1	0.404	12.3762			3
8488	8	Pred-X Tabs 5Mg Give ONE tablet ONCE daily for 3 day	1 tab per day	5	0.625	1	Skin	1	Jack Russell	2	11	141		2	1	0.404	12.3762			3
12929	8	Pred-X Tabs 5Mg Give 1/2 a tablet daily for 3 days	0.5 tab per day	2.5	0.3125	1	Skin: anal sacculitis	1	Cavalier King Charles Spaniel	1	6	78		2	1	0.404	6.18812			0
14424	8.05	Pred-X Tabs 5Mg Give HALF (0.5) a tablet TWICE daily for 5 days	1 tab per day	5	0.621118	1	Skin	1	Maltese	1	3	42		2	1	0.405682	12.3249			3
3637	8.1	Pred-X Tabs 5Mg Give one (1) tablet TWICE a day for 4 days	2 tab per day	10	1.23457	2	Skin	1	Maltese	1	6	73		2	1	0.40736	24.5483			3
9979	8.1	Prednil Tabs Give ONE (1) tablet twice daily for 3 days	2 tab per day	10	1.23457	2	Skin	1	Jack Russell	2	6	76		2	1	0.40736	24.5483			1
18702	8.1	Pred-X Tabs 5Mg Give one tablet twice daily for 5 days	2 tab per day	10	1.23457	2	Skin	1	Dachshund	4	11	132		2	1	0.40736	24.5483			1
7732	8.1	Microlone Tabs 5Mg Give 1 tablet once a day for 5 days	1 tab per day	5	0.617284	1	Skin	1	Fox terrier	2	6	78		2	1	0.40736	12.2742			1
862	8.1	Pred-X Tabs 5Mg Give 1 tablet ONCE daily for 5 days;	1 tab per day	5	0.617284	1	Otitis	1	Pug	1	8	96		2	1	0.40736	12.2742			3
14013	8.1	Prednil Tabs Give 1/2 a tablet morning and night for 5 days	1 tab per day	5	0.617284	1	Skin	1	Jack Russell	2	13	160		2	1	0.40736	12.2742			3
5467	8.1	Pred-X Tabs 5Mg Give 1 tablet each morning	1 tab per day	5	0.617284	1	Respiratory: Cough	3	Shih tzu	7	14	176		2	1	0.40736	12.2742			1
18801	8.1	Pred-X Tabs 5Mg Give 1/2 tablet ONCE daily	0.5 tab per day	2.5	0.308642	1	Otitis	1	Tibetan Spaniel	1	8	97		2	1	0.40736	6.13708			1
12657	8.1	Microlone Tabs 5Mg give half a tablet once daily for 2 days a	0.5 tab per day	2.5	0.308642	1	Otitis	1	Maltese	1	12	144		2	1	0.40736	6.13708			3
9602	8.13	Pred-X Tabs 5Mg Give 1 tablet orally once daily for 3 days	1 tab per day	5	0.615006	1	Skin	1	Maltese	1	9	114		2	1	0.408365	12.244			3
12275	8.2	Pred-X Tabs 5Mg Give 1 tablet TWICE a day for 3 days	2 tab per day	10	1.21951	2	Skin	1	Maltese	1	14	169		2	1	0.410706	24.3483			1
12201	8.2	Pred-X Tabs 5Mg Give 1 tablet twice today	2 tab per day	10	1.21951	2	Skin	1	Fox terrier	2	15	186		2	1	0.410706	24.3483			2
6901	8.2	Redipred (Prednisolone) 30Ml Give 1.5ml once daily	1.5ml per day	7.5	0.914634	1	No history (unclear)		Jack Russell	2	12	135			1	0.410706	18.2613		liquid	3
2938	8.2	Prednil Tabs Give 1 tablet once daily for 5 days	1 tab per day	5	0.609756	1	Skin: Urticaria	1	Schnauzer	6	1	19		2	1	0.410706	12.1742			1
8389	8.2	Pred-X Tabs 5Mg Give ONE tablet every day for 5 days	1 tab per day	5	0.609756	1	Skin	1	Jack Russell	2	3	42		2	1	0.410706	12.1742			3
13781	8.2	Pred-X Tabs 5Mg Please give one (1) tablet once a day for 3 days	1 tab per day	5	0.609756	1	Skin	1	Maltese	1	6	73		2	1	0.410706	12.1742			1
17211	8.2	Microlone Tabs 5Mg Give 1 tablet once daily for 5 days	1 tab per day	5	0.609756	1	Skin	1	Dachshund	4	8	99		2	1	0.410706	12.1742			3
17326	8.2	Microlone Tabs 5Mg Give 1 tablet once a day with food.	1 tab per day	5	0.609756	1	Otitis	1	Cavalier King Charles Spaniel	1	13	161		2	1	0.410706	12.1742			1
429	8.2	Pred-X Tabs 5Mg Please give 1/2 tablet morning and night with or adter food for 6 d	1 tab per day	5	0.609756	1	Respiratory: Cough	3	Fox Terrier	2	13	161		2	1	0.410706	12.1742			3
15709	8.2	Pred-X Tabs 5Mg Give HALF a tablet by mouth ONCE daily for 5 days	0.5 tab per day	2.5	0.304878	1	Skin	1	Schnauzer	6	12	147		2	1	0.410706	6.08709			1
1362	8.2	Pred-X Tabs 5Mg Please give orally quarter (1/4) tablet once daily	0.25 tab per day	1.25	0.152439	0	Skin	1	Miniature Poodle	1	13	161		2	1	0.410706	3.04354			1
515	8.3	Pred-X Tabs 5Mg Give 1 tablet morning anf night for 3 days;	2 tab per day	10	1.20482	2	Otitis	1	Pug	1	6	74		2	1	0.414038	24.1524			1
18524	8.3	Pred-X Tabs 5Mg 1.5 tablets once daily for 5 days	1.5 tab per day	7.5	0.903614	1	Otitis	1	Australian terrier	2	9	112		2	1	0.414038	18.1143			2
11989	8.3	Pred-X Tabs 5Mg Half a tablet twice daily for 7 days	1 tab per day	5	0.60241	1	Skin	1	Jack Russell	2	5	65		2	1	0.414038	12.0762			3
18172	8.3	Pred-X Tabs 5Mg Give 1 tablet once daily for 1 week	1 tab per day	5	0.60241	1	Skin	1	Maltese	1	6	81		2	1	0.414038	12.0762			1
17522	8.3	Pred-X Tabs 5Mg Give 1 tablet ONCE a day for 3 days	1 tab per day	5	0.60241	1	Otitis	1	Cocker Spaniel	3	7	94		2	1	0.414038	12.0762			1
16918	8.3	Pred-X Tabs 5Mg Give 1 tablet once daily for 4 days	1 tab per day	5	0.60241	1	Otitis	1	Bichon Frise	1	12	148		2	1	0.414038	12.0762			3
10816	8.3	Niralone Tabs Give 1 tablet orally once daily for 5 days	1 tab per day	5	0.60241	1	Respiratory: Cough	3	Shih Tzu	7	7	86		2	1	0.414038	12.0762			1
11478	8.3	Microlone Tabs 5Mg Give one (1) tablet once daily	1 tab per day	5	0.60241	1	Unclear: bilirubinuria, unwell, possible hepatic disease vs IMHA. No diagnosis described and results not reported		Bichon Frise	1	9	118			1	0.414038	12.0762			3
14617	8.3	Microlone Tabs 5Mg 1/2 a tablet a day	0.5 tab per day	2.5	0.301205	1	Unclear		Maltese	1	12	148			1	0.414038	6.03809			3
6886	8.4	Microlone Tabs 5Mg Please give 1 tablet TWICE A DAY FOR 3 DAYS	2 tab per day	10	1.19048	2	Skin: Urticaria	1	Schnauzer	6	2	25		2	1	0.417357	23.9603			3
7308	8.4	Pred-X Tabs 5Mg Give one tablet twice daily	2 tab per day	10	1.19048	2	Skin	1	Jack Russell	2	13	163		2	1	0.417357	23.9603			1
11713	8.4	Pred-X Tabs 5Mg Please give 1 tablet once daily for one week	1 tab per day	5	0.595238	1	Skin	1	Cavoodle	0	4	53		2	1	0.417357	11.9802			1
15372	8.4	Prednil Tabs Give one tablet once per day for 4 days	1 tab per day	5	0.595238	1	Skin	1	Cavoodle	0	4	57		2	1	0.417357	11.9802			3
4217	8.4	Prednil Tabs One (1) tablet once a day for 4 days	1 tab per day	5	0.595238	1	Otitis	1	Poodle	7	10	120		2	1	0.417357	11.9802			3
18392	8.4	Pred-X Tabs 5Mg Give half a tablet once daily for 1 week	0.5 tab per day	2.5	0.297619	0	Otitis	1	Maltese	1	11	132		2	1	0.417357	5.99008			2
18535	8.4	Pred-X Tabs 5Mg Half a tablet every 3 days	0.16 tab per day	0.83	0.0988095	0	No history (unclear): suspect skin		Maltese	1	10	128			1	0.417357	1.98871			3
8055	8.4	Niralone Tabs Give 1/2 a tablet twice a week	1/7 tab per week	0.7	0.0833333	0	Skin	1	Bichon Frise	1	6	73		2	1	0.417357	1.67722			3
8273	8.45	Pred-X Tabs 20Mg Give ONE tablet once a day	1 tab per day	20	2.36686	3	No history (unclear)		Fox Terrier	2	4	52			1	0.419011	47.7314			1
10740	8.5	Microlone Tabs 5Mg Give 1 tablet twice daily for 3 days;	2 tab per day	10	1.17647	2	Skin	1	Maltese	1	6	75		2	1	0.420663	23.772			3
18019	8.5	Niralone Tabs Give 1 tablet orally TWICE a day for 3 days;	2 tab per day	10	1.17647	2	Otitis	1	Maltese	1	8	97		2	1	0.420663	23.772			1
5818	8.5	Pred-X Tabs 5Mg ONE tablet TWICE daily for 3 days	2 tab per day	10	1.17647	2	Skin	1	Maltese	1	9	118		2	1	0.420663	23.772			3
6451	8.5	Niralone Tabs Give ONE tablet TWICE daily for 3 days	2 tab per day	10	1.17647	2	Skin	1	Cocker Spaniel	3	9	119		2	1	0.420663	23.772			3
7488	8.5	Pred-X Tabs 5Mg Day 1-3: give one (1) tablet TWICE daily	2 tab per day	10	1.17647	2	Otitis	1	Maltese	1	10	120		2	1	0.420663	23.772			3
7328	8.5	Pred-X Tabs 5Mg Give one tablet twice daily for 2 days	2 tab per day	10	1.17647	2	Skin	1	Pug	1	10	129		2	1	0.420663	23.772			1
1031	8.5	Pred-X Tabs 5Mg Give one and a half tablets daily	1.5 tab per day	7.5	0.882353	1	Gastrointestinal	4	Beagle	4	14	174		2	1	0.420663	17.829			1
994	8.5	Pred-X Tabs 5Mg GIVE 1 TABLET ONCE A DAY FOR 7 DAYS	1 tab per day	5	0.588235	1	Skin	1	Pug	1	1	16		2	1	0.420663	11.886			3
14518	8.5	Pred-X Tabs 5Mg Start 17/11/17. Give 1 tablet ONCE daily for 2 day	1 tab per day	5	0.588235	1	Skin	1	Jack Russell	2	4	58		2	1	0.420663	11.886			3
19264	8.5	Pred-X Tabs 5Mg Give half (1/2) a tablet TWICE daily for 3 days	1 tab per day	5	0.588235	1	Otitis	1	Cavalier King Charles Spaniel	1	5	60		2	1	0.420663	11.886			1
14162	8.5	Prednil Tabs Give 1/2 a tablet morning and night for 3 days	1 tab per day	5	0.588235	1	Skin	1	Silky Terrier	1	5	62		2	1	0.420663	11.886			1
16863	8.5	Prednil Tabs Give one tablet once daily for 7 days;	1 tab per day	5	0.588235	1	Skin	1	Tenterfield terrier	2	5	62		2	1	0.420663	11.886			2
10764	8.5	Niralone Tabs Give 1 tablet orally once daily for 5 days;	1 tab per day	5	0.588235	1	Skin	1	Maltese	1	6	72		2	1	0.420663	11.886			3
16604	8.5	Pred-X Tabs 5Mg Give ONE tablet ONCE daily for 3 days	1 tab per day	5	0.588235	1	Otitis	1	West Highland White Terrier	2	6	82		2	1	0.420663	11.886			1
15853	8.5	Pred-X Tabs 5Mg Give HALF tablet TWICE daily for 5 days	1 tab per day	5	0.588235	1	Skin	1	Fox terrier	2	8	97		2	1	0.420663	11.886			3
2444	8.5	Pred-X Tabs 5Mg 1 tablet ONCE daily	1 tab per day	5	0.588235	1	Skin	1	Kelpie X	0	8	105		2	1	0.420663	11.886			3
16721	8.5	Pred-X Tabs 5Mg Give 1 tablet once daily for 4 days	1 tab per day	5	0.588235	1	Skin	1	Bichon Frise	1	9	115		2	1	0.420663	11.886			3
15457	8.5	Prednil Tabs Give half a tablet twice per day for 3 days	1 tab per day	5	0.588235	1	Skin	1	Pekinese	1	9	118		2	1	0.420663	11.886			1
3014	8.5	Prednil Tabs Give 1/2 tablet TWICE daily for 5 days	1 tab per day	5	0.588235	1	Skin	1	Bichon Frise	1	9	119		2	1	0.420663	11.886			3
18517	8.5	Microlone Tabs 5Mg Give one tablet ONCE daily for 3 days;	1 tab per day	5	0.588235	1	Respiratory: Cough, heart base mass?	3	Australian terrier	2	10	125		2	1	0.420663	11.886			3
1611	8.6	Pred 20mg 1/2 tab BID	1 tab per day	20	2.32558	3	Very sick patient, hospitalised, post biopsies and exlap, some concern for glomerular disease but doesn't appear to be whole medical record		Whippet	4	7	84			1	0.423956	47.1748			1
15764	8.6	Pred-X Tabs 5Mg Give ONE tablet TWICE daily for 5 days	2 tab per day	10	1.16279	2	Skin	1	Dachshund	4	1	20		2	1	0.423956	23.5874			3
2021	8.6	Pred-X Tabs 5Mg Give TWO tablets ONCE a day for FOUR days;	2 tab per day	10	1.16279	2	Skin	1	Pug	1	1	22		2	1	0.423956	23.5874			3
19249	8.6	Pred-X Tabs 5Mg Give one (1) tablet twice daily for 3 days	2 tab per day	10	1.16279	2	Skin	1	Jack Russell	2	2	24		2	1	0.423956	23.5874			1
4972	8.6	Pred-X Tabs 5Mg Give 1 tablet twice a day for 3 days	2 tab per day	10	1.16279	2	Skin	1	Jack Russell	2	6	78		2	1	0.423956	23.5874			3
17691	8.6	Pred-X Tabs 5Mg Give ONE tablet twice daily for 5 days;	2 tab per day	10	1.16279	2	Skin	1	Jack Russell	2	7	84		2	1	0.423956	23.5874			3
717	8.6	Pred-X Tabs 5Mg Give ONE tablet TWICE daily for 3 days	2 tab per day	10	1.16279	2	Skin	1	Maltese	1	7	87		2	1	0.423956	23.5874			1
3053	8.6	Prednil Tabs Give 1 tablet TWICE daily for 2 days	2 tab per day	10	1.16279	2	Otitis	1	Maltese	1	9	114		2	1	0.423956	23.5874			3
16440	8.6	Prednil Tabs Give ONE and a HALF (1.5) tablets; after insect bite/irritation	1.5 tab per day	7.5	0.872093	1	Skin	1	Schnauzer	6	14	171		2	1	0.423956	17.6905			3
5315	8.6	Pred-X Tabs 5Mg Start on tuesday afternoon Give 1 tablet once per day for 2 days	1 tab per day	5	0.581395	1	Skin	1	Maltese	1	4	59		2	1	0.423956	11.7937			1
8420	8.6	Pred-X Tabs 5Mg give minimum effective dose start with 1 tablet daily	1 tab per day	5	0.581395	1	Skin	1	Lhasa Apso	7	6	74		2	1	0.423956	11.7937			3
2063	8.6	Pred-X Tabs 5Mg Give 1/2 a tablet ONCE a day. (	0.5 tab per day	2.5	0.290698	0	Skin	1	Poodle	7	16	193		2	1	0.423956	5.89684			1
2955	8.6	Prednil Tabs 1/2 tablet once daily for palliation	1/2 tab per day	2.5	0.290698	0	Respiratory: Cough	3	Pomeranian	1	14	170		2	1	0.423956	5.89684			3
15518	8.7	Prednil Tabs Give ONE tablet TWICE a day for 3 days	2 tab per day	10	1.14943	2	Skin	1	Cavalier King Charles Spaniel	1	3	39		2	1	0.427236	23.4063			3
17661	8.7	Pred-X Tabs 5Mg Starting tomorrow morning; give one tablet twice a day for 5ds	2 tab per day	10	1.14943	2	Skin	1	Cavalier King Charles Spaniel	1	7	87		2	1	0.427236	23.4063			1
16993	8.7	Pred-X Tabs 5Mg give 1 tablet once daily for 4 days	1 tab per day	5	0.574713	1	Skin	1	Pekinese	1	6	75		2	1	0.427236	11.7031			1
18657	8.7	Pred-X Tabs 5Mg Give HALF tablet TWICE daily for 3 days	1 tab per day	5	0.574713	1	Skin	1	Maltese	1	7	95		2	1	0.427236	11.7031			3
14152	8.7	Prednil Tabs Give 1/2 a tablet morning and night for 3 days;	1 tab per day	5	0.574713	1	Skin	1	Maltese	1	8	101		2	1	0.427236	11.7031			3
15109	8.7	Microlone Tabs 5Mg Give 1/2 to ONE tablet daily as required	1 tab per day	5	0.574713	1	No history (unclear)		Cavoodle	0	12	152			1	0.427236	11.7031			1
19174	8.8	Microlone Tabs 5Mg Give 1 tablet twice daily for 5 days;	2 tab per day	10	1.13636	2	Otitis	1	Maltese	1	2	32		2	1	0.430503	23.2286			3
19212	8.8	Pred-X Tabs 5Mg GIve 2 tablets ONCE per day for 3 days;	2 tab per day	10	1.13636	2	Skin	1	Japanese Spitz	7	5	69		2	1	0.430503	23.2286			1
16306	8.8	Pred-X Tabs 5Mg Give x 1 tablet TWICE daily for x 3 days	2 tab per day	10	1.13636	2	Skin	1	Cairn terrier	2	11	132		2	1	0.430503	23.2286			1
158	8.8	Pred-X Tabs 5Mg Please give ONE tablet TWICE daily for 5 days;	2 tab per day	10	1.13636	2	Skin	1	Pug	1	14	173		2	1	0.430503	23.2286			3
12948	8.8	microlone Tabs 5Mg Give 1 tablet twice a day for 7 days	2 tab per day	10	1.13636	2	Respiratory: Cough	3	Poodle	7	7	95		2	1	0.430503	23.2286			1
3249	8.8	Prednil Tabs Give 1 tablet in the morning and 1/2 tablet at night for 3 days	1.5 tab per day	7.5	0.852273	1	Skin	1	Schnauzer	6	13	156		2	1	0.430503	17.4215			2
12982	8.8	Microlone Tabs 5Mg Give HALF (0.5) a tablet TWICE daily for 5 days	1 tab per day	5	0.568182	1	Otitis	1	Labradoodle	0	6	72		2	1	0.430503	11.6143			1
18247	8.8	Pred-X Tabs 5Mg Give one daily for 5 days then reduce to one on alternate days	1 tab per day	5	0.568182	1	Skin	1	Jack Russell	2	11	142		2	1	0.430503	11.6143			1
18985	8.8	Pred 5mg SID	1 tab per day	5	0.568182	1	Respiratory: URT noise and sneezing	3	Silky terrier	1	6	79		2	1	0.430503	11.6143			3
8367	8.8	Pred-X Tabs 5Mg Give 1 tablet once daily for 7 days	1 tab per day	5	0.568182	1	Respiratory: Cough	3	Shih Tzu	6	12	151		2	1	0.430503	11.6143			3
18724	8.8	Microlone Tabs 5Mg ONE tablet ONCE day.	1 tab per day	5	0.568182	1	Neoplasia: mass in mouth	4	Jack Russell	2	12	144		2	1	0.430503	11.6143			3
1957	8.8	Pred-X Tabs 5Mg GIVE 1 tablet ONCE daily for 3 days	1 tab per day	5	0.568182	1	Neurological: Vestibular	5	Shih Tzu	7	14	168		2	1	0.430503	11.6143			3
17956	8.8	Prednil Tabs please give one (1) tablet every other day	0.5 tab per day	2.5	0.284091	0	Skin	1	West Highland White Terrier	2	3	46		2	1	0.430503	5.80716			1
495	8.84	Pred-X Tabs 5Mg Give 1 tablet twice daily for 5 days;	2 tab per day	10	1.13122	2	Skin and otitis	1	Jack Russell	2	12	152		2	1	0.431807	23.1585			1
3382	8.9	Pred-X Tabs 5Mg Give one (1) tablet twice a day for 3 days	2 tab per day	10	1.1236	2	Otitis	1	Schnauzer	6	2	25		2	1	0.433759	23.0543			2
3852	8.9	Pred-X Tabs 5Mg Give 2 tablets once a day for 3 days;	2 tab per day	10	1.1236	2	Otitis	1	Cavalier King Charles Spaniel	1	6	79		2	1	0.433759	23.0543			3
2173	8.9	Pred-X Tabs 5Mg Give 2 tablets ONCE a day for 4 days	2 tab per day	10	1.1236	2	Skin	1	Jack Russell	2	9	114		2	1	0.433759	23.0543			2
6556	8.9	Niralone Tabs One (1) tablet twice a day for 3 days t	2 tab per day	10	1.1236	2	Skin	1	Maltese	1	10	124		2	1	0.433759	23.0543			1
15357	8.9	Microlone Tabs 5Mg 1 tablet TWICE daily for 7 days	2 tab per day	10	1.1236	2	Gastrointestinal: diarrhoea, regurgitation, gastric disease	4	Cavoodle	0	9	108		2	1	0.433759	23.0543			3
17010	8.9	Prednil Tabs with food Give 1 tablet daily for 7 days	1 tab per day	5	0.561798	1	Otitis	1	Miniature Poodle	1	5	68		2	1	0.433759	11.5272			3
15522	8.9	Prednil Tabs Give ONE tablet ONCE a day for 4 days	1 tab per day	5	0.561798	1	Skin	1	Cavalier King Charles Spaniel	1	6	82		2	1	0.433759	11.5272			1
8248	8.9	Pred-X Tabs 5Mg give 1 tablet daily for 3 days	1 tab per day	5	0.561798	1	Skin	1	Maltese	1	14	170		2	1	0.433759	11.5272			1
8719	9	Pred-X Tabs 20Mg One & half (1.5) tablets once a day	1.5 tab per day	30	3.33333	3	Neurological: Paresis, spinal pain. No primary ddx	5	Dachshund	4	6	74		2	1	0.437002	68.6496			2
6037	9	Microlone Tabs 5Mg 2 daily for three day	2 tab per day	10	1.11111	2	Skin	1	Jack Russell	2	8	107		2	1	0.437002	22.8832			1
3463	9	Prednil Tabs ITCH MEDS: Give one (1) tablet twice daily for 3 days	2 tab per day	10	1.11111	2	Skin	1	Maltese	1	9	112		2	1	0.437002	22.8832			2
8847	9	Pred-X Tabs 5Mg Give ONE (1) tablet TWICE a day for 2 days. T	2 tab per day	10	1.11111	2	Skin	1	Maltese	1	11	141		2	1	0.437002	22.8832			3
11323	9	Prednil Tabs Give 1 tablet twice daily for 2 days	2 tab per day	10	1.11111	2	Trauma: ocular	2	Jack Russell	2	11	138		2	1	0.437002	22.8832			3
7189	9	Pred-X Tabs 5Mg Give 1 tablet twice daily for 3 days	2 tab per day	10	1.11111	2	Respiratory: Cough, suspect chronic bronchitis	3	Poodle	7	12	152		2	1	0.437002	22.8832			3
17209	9	Prednil Tabs Give 1 table once a day with food.	1 tab per day	5	0.555556	1	Skin	1	Cavoodle	0	1	23		2	1	0.437002	11.4416			1
8819	9	Pred-X Tabs 5Mg Give ONE tablet ONCE per day for 7 days	1 tab per day	5	0.555556	1	Skin	1	Maltese	1	6	76		2	1	0.437002	11.4416			2
14759	9	Pred-X Tabs 5Mg Give 1 tablet daily for 7 days	1 tab per day	5	0.555556	1	Otitis	1	Spoodle	0	8	96		2	1	0.437002	11.4416			1
14770	9	Pred-X Tabs 5Mg Give 1 tablet once daily for 10 days;	1 tab per day	5	0.555556	1	Skin	1	Jack Russell	2	13	147		2	1	0.437002	11.4416			3
11941	9	Microlone Tabs 5Mg Please give one tablet daily for 5 days;	1 tab per day	5	0.555556	1	Respiratory: Cough	3	Cavoodle	0	9	116		2	1	0.437002	11.4416			3
6580	9	Pred-X Tabs 5Mg One (1) tablet once a day	1 tab per day`	5	0.555556	1	Respiratory: Cough	3	Cavalier King Charles Spaniel	1	13	162		2	1	0.437002	11.4416			1
9425	9.04	Macrolone Tabs 20Mg First 7 days - please give 1/4 of a tablet morning and night	0.5 tab per day	10	1.10619	2	Respiratory: Sneezing and stertor	3	Cavalier King Charles Spaniel	1	9	108		2	1	0.438295	22.8157			1
7329	9.1	Pred-X Tabs 5Mg Give one tablet twice daily for 2 days	2 tab per day	10	1.0989	2	Skin	1	Jack Russell	2	7	94		2	1	0.440233	22.7153			3
16197	9.1	Pred-X Tabs 5Mg Give 1 tablet twice daily for 2 days;	2 tab per day	10	1.0989	2	Skin	1	Jack Russell	2	13	156		2	1	0.440233	22.7153			3
13472	9.1	Pred-X Tabs 5Mg Give ONE tablet ONCE daily for THREE days	1 tab per day	5	0.549451	1	Skin	1	Cavoodle	0	3	43		2	1	0.440233	11.3576			1
11764	9.1	Pred-X Tabs 5Mg Give 1 tablet once a day until itch controled t	1 tab per day	5	0.549451	1	Skin	1	Fox terrier	2	3	44		2	1	0.440233	11.3576			2
4525	9.2	Pred-X Tabs 5Mg Give 1.5 (one and half) tablets twice daily for 3 days	3 tab per day	15	1.63043	3	Skin	1	Jug	0	5	69		2	1	0.443452	33.8255			3
12085	9.2	Prednil Tabs 1 tablet morning and night for 3 days	2 tab per day	10	1.08696	2	Skin	1	staffordshire bull terrier	2	0.41	5		2	1	0.443452	22.5504			3
5276	9.2	Pred-X Tabs 5Mg Give 1 tablet TWICE daily for 5 days	2 tab per day	10	1.08696	2	Skin	1	Pug	1	1	18		2	1	0.443452	22.5504			2
2863	9.2	x Pred-X Tabs 5Mg Give 1 tablet TWICE daily for 2 days;	2 tab per day	10	1.08696	2	Otitis	1	Poodle	7	8	106		2	1	0.443452	22.5504			1
14569	9.2	Microlone Tabs 5Mg Give 1 tablet twice daily for 3 days.	2 tab per day	10	1.08696	2	Skin	1	West Highland White Terrier	2	12	143		2	1	0.443452	22.5504			1
8536	9.2	Pred-X Tabs 5Mg Give 1 tablet twice daily for 5 days	2 tab per day	10	1.08696	2	Otitis	1	Poodle	7	12	144		2	1	0.443452	22.5504			1
16678	9.2	Pred-X Tabs 5Mg 1.5 tablets to be given once daily for 1 week	1.5 tab per day	7.5	0.815217	1	Skin	1	Maltese	1	14	179		2	1	0.443452	16.9128			3
14411	9.2	Pred-X Tabs 5Mg Give 1 tablet ONCE daily for 5 days	1 tab per day	5	0.543478	1	Skin	1	Maltese	1	2	35		2	1	0.443452	11.2752			3
18791	9.2	Pred-X Tabs 5Mg Give 1 tablet ONCE daily for 3 days	1 tab per day	5	0.543478	1	Otitis	1	Cavoodle	0	3	42		2	1	0.443452	11.2752			3
1730	9.2	Delta Cortef 5Mg Tabs Give 1 tablet daily for 14 days	1 tab per day	5	0.543478	1	Syringomyelia	5	Cavalier King Charles Spaniel	1	7	87		2	1	0.443452	11.2752			1
3170	9.2	Pred-X Tabs 5Mg give one tablet once daily for 7 days	1 tab per day	5	0.543478	1	Skin		Japanese Spitz	7	1	13		2	1	0.443452	11.2752			1
13332	9.3	Macrolone Tabs 20Mg Give HALF (0.5) a tablet TWICE daily with food.	1 tab per day	20	2.15054	3	Neurological signs: Possible meningitis vs otitis media neither really ranked	5	Golden retriever	3	0.33	4		3	1	0.44666	44.7768			3
12899	9.3	Macrolone Tabs 20Mg Please give 1/4 - 1/2 tablet ONCE a day if needed for itchy skin	0.5 tab per day	10	1.07527	2	Skin	1	Shih tzu	7	12	152		2	1	0.44666	22.3884			3
14335	9.3	Niralone Tabs Give one tablet once daily for 4 days	1 tab per day	5	0.537634	1	Skin	1	Pug	1	2	30		2	1	0.44666	11.1942			1
16146	9.3	Pred-X Tabs 5Mg Please give HALF a tablet 2x daily for 3d t	1 tab per day	5	0.537634	1	Otitis	1	Maltese	1	2	35		2	1	0.44666	11.1942			1
19254	9.3	Pred-X Tabs 5Mg Give ONE tablet daily	1 tab per day	5	0.537634	1	Otitis	1	Jack Russell	2	8	96		2	1	0.44666	11.1942			1
16890	9.3	Pred-X Tabs 5Mg 1 daily for 5 days	1 tab per day	5	0.537634	1	Skin	1	Jack Russell	2	13	163		2	1	0.44666	11.1942			1
3315	9.4	Pred-X Tabs 5Mg give one tablet twice daily for 3 days;	2 tab per day	10	1.06383	2	Otitis	1	Cavoodle	0	1	18		2	1	0.449856	22.2293			3
18630	9.4	Pred-X Tabs 5Mg Give 1 tablet TWICE daily for two days	2 tab per day	10	1.06383	2	Skin	1	Boston terrier	7	3	40		2	1	0.449856	22.2293			3
18978	9.4	Pred-X Tabs 5Mg Starting tomorrow. Give 1 tablet TWICE daily for 5 days	2 tab per day	10	1.06383	2	Skin: Anal gland sacculitis	1	Maltese	1	6	81		2	1	0.449856	22.2293			3
7203	9.4	Pred-X Tabs 5Mg Give 2 tablets daily for 3 days	2 tab per day	10	1.06383	2	Skin	1	Maltese	1	11	138		2	1	0.449856	22.2293			3
11427	9.4	Prednil Tabs Give 1.5 tabs once daily for 3 days	1.5 tab per day	7.5	0.797872	1	Skin	1	Fox terrier	2	13	162		2	1	0.449856	16.672			3
12747	9.4	Pred-X Tabs 5Mg Give 1 tablet daily for 3 days	1 tab per day	5	0.531915	1	Skin: Urticaria	1	Boxer	6	0.16	2		2	1	0.449856	11.1147			3
8251	9.4	Pred-X Tabs 5Mg give minimum effective dose start with 1 tablet daily	1 tab per day	5	0.531915	1	Skin	1	Maltese	1	8	100		2	1	0.449856	11.1147			3
1789	9.4	Pred-X Tabs 5Mg Given HALF a tab twice daily for 3d	1 tab per day	5	0.531915	1	Skin	1	Jack Russell	2	9	110		2	1	0.449856	11.1147			3
462	9.44	Pred-X Tabs 5Mg Please give 1 tablet morning and night for 7 d	2 tab per day	10	1.05932	2	Otitis	1	Tibetan Terrier	2	14	168		2	1	0.451131	22.1665			1
18008	9.5	Niralone Tabs Give 1 tablet orally TWICE a day for 3 days;	2 tab per day	10	1.05263	2	Skin	1	French bulldog	7	2	35		2	1	0.453041	22.0731			1
1531	9.5	Pred-X Tabs 5Mg Give 2 tablets once daily for 2 days	2 tab per day	10	1.05263	2	Otitis	1	Poodle	7	3	45		2	1	0.453041	22.0731			3
824	9.5	Pred-X Tabs 5Mg Give one (1) tablet by mouth TWICE daily for 5 days;	2 tab per day	10	1.05263	2	Skin	1	Schnauzer	6	4	51		2	1	0.453041	22.0731			1
1437	9.5	Prednil Tabs Give 1tablet twice daily for 7 days	2 tab per day	10	1.05263	2	Skin	1	Poodle	7	6	73		2	1	0.453041	22.0731			0
1821	9.5	Pred-X Tabs 5Mg Give 1 tablet once daily for 5 days	1 tab per day	5	0.526316	1	Skin	1	Cavoodle	0	2	24		2	1	0.453041	11.0365			3
14166	9.5	Pred-X Tabs 5Mg Give 1 tablet ONCE daily.	1 tab per day	5	0.526316	1	Skin	1	Shih Tzu	7	9	112		2	1	0.453041	11.0365			3
2476	9.5	Pred-X Tabs 5Mg Please give 1/2 a tablet once daily by mouth	1/2 tab per day	2.5	0.263158	0	Skin	1	Cavoodle	0	8	96		2	1	0.453041	5.51827			3
7603	9.5	Pred-X Tabs 5Mg Give HALF a tablet once every 3 days	1/6 tab per day	0.8	0.0842105	0	Skin	1	Cavoodle	0	9	112		2	1	0.453041	1.76585			1
17860	9.55	Pred-X Tabs 5Mg Give 2 tablets daily for 3 days	2 tab per day	10	1.04712	2	Skin	1	Maltese	1	5	64		2	1	0.454629	21.996			3
9825	9.6	Macrolone Tabs 20Mg give half a tablet twice daily for seven days	1 tab per day	20	2.08333	3	Neoplasia: ear mass	1	Poodle	7	9	108		2	1	0.456214	43.839			1
3784	9.6	Prednil Tabs Give one (1) tablet twice daily for 3 days;	2 tab per day	10	1.04167	2	Skin	1	Pug	1	2	28		2	1	0.456214	21.9195			3
2613	9.6	Microlone Tabs 5Mg Please give one tablet twice daily for 7 days	2 tab per day	10	1.04167	2	Skin	1	Shih Tzu	7	12	144		2	1	0.456214	21.9195			2
1513	9.6	Pred-X Tabs 5Mg Give two (2) tablets once daily	2 tab per day	10	1.04167	2	Ocular: Anterior uveitis	2	Boston terrier	7	9	113		2	1	0.456214	21.9195			3
15110	9.6	Macrolone Tabs 20Mg Give HALF a tablet ONCE a day for 7 days	0.5 tab per day	10	1.04167	2	Respiratory: Cough	3	Bichon Frise	1	14	177		2	1	0.456214	21.9195			3
8305	9.6	Pred-X Tabs 5Mg Give one (1) tablet orally once a day for 3 days	1 tab per day	5	0.520833	1	Skin	1	Poodle	7	6	82		2	1	0.456214	10.9598			1
13217	9.6	Microlone Tabs 5Mg Give HALF (1/2) a tablet TWICE a day for 5 days.	1 tab per day	5	0.520833	1	Skin	1	Cairn terrier	2	8	103		2	1	0.456214	10.9598			0
844	9.6	Pred-X Tabs 5Mg Give one tablet each morning for up to 4 days	1 tab per day	5	0.520833	1	Skin	1	Poodle	7	10	120		2	1	0.456214	10.9598			3
2190	9.7	Macrolone Tabs 20Mg give 1 tablet twice daily by mouth	2 tab per day	40	4.12371	3	IMHA: suspected, discussion of anaemia in history and pred for anaemia	6	Fox terrier	2	6	80		3	1	0.459377	87.0745			3
12222	9.7	Macrolone Tabs 20Mg Give HALF a tablet once daily for 3-5 days.	0.5 tab per day	10	1.03093	2	Skin	1	West Highland White Terrier	2	4	53		2	1	0.459377	21.7686			2
6549	9.7	Niralone Tabs One (1) tablet twice a day for 3 days	2 tab per day	10	1.03093	2	Otitis	1	Shih Tzu	7	8	98		2	1	0.459377	21.7686			1
4854	9.7	Pred-X Tabs 5Mg Give TWO tablet ONCE a day for 4 days.	2 tab per day	10	1.03093	2	Skin	1	Jack Russell	2	10	131		2	1	0.459377	21.7686			3
5170	9.7	Pred-X Tabs 5Mg One (1) tablet twice a day for 2 days	2 tab per day	10	1.03093	2	Skin	1	Jack Russell	2	12	154		2	1	0.459377	21.7686			3
2107	9.7	Pred-X Tabs 5Mg 2 tablets daily for 5 days;	2 tab per day	10	1.03093	2	Skin	1	Silky Terrier	1	13	158		2	1	0.459377	21.7686			1
2349	9.7	Pred-X Tabs 5Mg Give one tablet twice a day for 3 days	2 tab per day	10	1.03093	2	Skin	1	Maltese	1	13	164		2	1	0.459377	21.7686			3
10439	9.7	Microlone Tabs 5Mg Give 1 tablet twice daily today;	2 tab per day	10	1.03093	2	Respiratory: Cough	3	Poodle	7	16	193		2	1	0.459377	21.7686			3
13916	9.7	Pred-X Tabs 5Mg Give 1 tablet ONCE daily for 4 days	1 tab per day	5	0.515464	1	Skin	1	Labradoodle	0	5	60		2	1	0.459377	10.8843			3
19368	9.7	Niralone Tabs Give 1 tablet ONCE per day for 7 days;	1 tab per day	5	0.515464	1	Skin	1	Maltese	1	8	96		2	1	0.459377	10.8843			3
1007	9.8	Pred-X Tabs 20Mg Give HALF a tablet once daily for 7 days	0.5 tab per day	10	1.02041	2	Skin	1	Labradoodle	0	1	20		2	1	0.462529	21.6203			3
6914	9.8	Macrolone Tabs 20Mg give 1/2 a tablet as required for itch	0.5 tab per day	10	1.02041	2	skin	1	Labradoodle	0	6	81		2	1	0.462529	21.6203			1
6592	9.8	Pred-X Tabs 5Mg Give one tablet twice daily for 5 days	2 tab per day	10	1.02041	2	Skin	1	Sealyham terrier	2	11	143		2	1	0.462529	21.6203			1
5546	9.8	Pred-X Tabs 5Mg Two (2) tablets once a day	2 tab per day	10	1.02041	2	Neurological: GME, relapse	5	Jack Russell	2	8	97		3	1	0.462529	21.6203			3
13192	9.8	Microlone Tabs 5Mg ONE a tablet ONCE daily for 3 days	1 tab per day	5	0.510204	1	Otitis	1	Cavalier King Charles Spaniel	1	1	22		2	1	0.462529	10.8101			1
3663	9.8	Pred-X Tabs 5Mg One (1) tablet once a day for 5 day	1 tab per day	5	0.510204	1	Ocular: corneal vascularisation	2	Maltese	1	9	118		2	1	0.462529	10.8101			1
16558	9.9	Pred-X Tabs 20Mg Give 1/2 tablet twice daily for 2 days;	1 tab per day	20	2.0202	3	Skin: perianal dermatitis	1	Poodle	7	5	59		2	1	0.46567	42.9489			3
2962	9.9	Prednil Tabs Give 1 tablet TWICE on day 1;	2 tab per day	10	1.0101	2	Skin	1	Maltese	1	6	72		2	1	0.46567	21.4744			3
2338	9.9	Pred-X Tabs 5Mg Week 1: one tablet twice a day	2 tab per day	10	1.0101	2	Skin	1	Bichon Frise	1	10	124		2	1	0.46567	21.4744			3
11893	9.9	Macrolone Tabs 20Mg GIve HALF a tablet ONCE per day for 5 days	0.5 tab per day	10	1.0101	2	Ocular: Conjunctivitis	2	West Highland White Terrier	2	11	134		2	1	0.46567	21.4744			2
15591	9.9	Pred-X Tabs 5Mg please give 1 tablet each day for 7 days;	1 tab per day	5	0.505051	1	Skin	1	Jack Russell	2	9	118		2	1	0.46567	10.7372			3
3216	9.9	Niralone Tabs Please give ONE (1) tablet once daily	1 tab per day	5	0.505051	1	Skin	1	West Highland White Terrier	2	11	143		2	1	0.46567	10.7372			1
8166	9.95	Niralone Tabs Please give one (1) tablet once a day for 5 days	1 tab per day	5	0.502513	1	Skin	1	Silky Terrier	1	7	94		2	1	0.467236	10.7012			1
9695	10	5ml of pred 10mg/ml		50	5	3	Respiratory: URT obstruction, mass	3	Shih Tzu	7	8	97		2	1	0.4688	106.655		IV	3
6826	10	Macrolone Tabs 20Mg Give 1/2 tablet twice daily for 4 days	1 tab per day	20	2	3	Skin: pruritus alopecia	1	West Highland White Terrier	2	12	144		2	1	0.4688	42.6621			3
10235	10	Pred-X Tabs 20Mg give 1/2 tablet twice daily for 3 days	1 tab per day	20	2	3	Otitis	1	West highland white terrier	2	12	147		2	1	0.4688	42.6621			3
9256	10	Prednil Tabs Please give one tablet morning and night for 5 days.	2 tab per day	10	1	1	Skin	1	Corgi	5	1	13		2	1	0.4688	21.331			3
2521	10	Pred-X Tabs 5Mg Please give 2 tablets once daily by mouth for 7 days	2 tab per day	10	1	1	Otitis	1	Cavalier King Charles Spaniel	1	5	68		2	1	0.4688	21.331			3
11386	10	Macrolone Tabs 20Mg 1/2 tablet once a day	0.5 tab per day	10	1	1	Otitis: Aural haematoma	1	Maltese	1	10	130		2	1	0.4688	21.331			3
15395	10	Prednil Tabs Give one tablet twice per day for 3 days	2 tab per day	10	1	1	Skin	1	Jack Russell	2	11	132		2	1	0.4688	21.331			1
66	10	Pred-X Tabs 5Mg Please give one tablet twice a day for 3 day	2 tab per day	10	1	1	Skin	1	Australian terrier	2	11	140		2	1	0.4688	21.331			3
16419	10	Prednil Tabs Give ONE (1) tablet by mouth TWICE daily for 3 days	2 tab per day	10	1	1	Respiratory: Sneezing and cough	3	Labradoodle	0	0.5	6		2	1	0.4688	21.331			3
11422	10	Prednil Tabs One (1) tablet once a day for 5 days	1 tab per day	5	0.5	1	Skin	1	staffordshire bull terrier	2	0.16	2		2	1	0.4688	10.6655			1
4340	10	Pred-X Tabs 5Mg Give 1 tablet once a day for 3 days t	1 tab per day	5	0.5	1	Otitis	1	Cocker Spaniel	3	1	14		2	1	0.4688	10.6655			0
17254	10	Microlone Tabs 5Mg Giove 1 tablet daily for 4 days	1 tab per day	5	0.5	1	Otitis	1	Miniature Schnauzer	6	2	32		2	1	0.4688	10.6655			1
11454	10	Microlone Tabs 5Mg give 1/2 tablet twice daily for 5 days	1 tab per day	5	0.5	1	No history		Lhasa Apso	7	10	123			1	0.4688	10.6655			1
13937	10.06	Pred-X Tabs 5Mg Give 1 tablet TWICE daily for 3 days t	2 tab per day	10	0.994036	1	Skin	1	Havanese	1	4	58		2	1	0.470674	21.2461			1
15309	10.1	Microlone Tabs 5Mg Give one (1) tablet morning and night for 3 days	2 tab per day	10	0.990099	1	Skin	1	Jack Russell	2	10	124		2	1	0.471921	21.19			3
14177	10.1	Prednil Tabs Give one tablet once a day for a week	1 tab per day	5	0.49505	1	Skin: dermatitis	1	Pug X	0	2	28		2	1	0.471921	10.595			3
8380	10.15	Pred-X Tabs 5Mg give 2 tablets today	2 tab per day	10	0.985222	1	Respiratory: Snoring	3	Pug	1	5	70		2	1	0.473477	21.1204			3
6842	10.2	Microlone Tabs 5Mg Give one tablet twice daily for 3 days	2 tab per day	10	0.980392	1	Skin	1	Pug	1	7	92		2	1	0.47503	21.0513			3
13454	10.2	Pred-X Tabs 5Mg Give ONE & HALF (1.5) to TWO (2) tablets ORALLY ONCE daily	2 tab per day	10	0.980392	1	Neurological: unspecified, palliation	5	Cocker Spaniel	3	16	196		2	1	0.47503	21.0513			1
13255	10.2	Microlone Tabs 5Mg Give 1 tablet every day for 5 days.	1 tab per day	5	0.490196	1	Skin	1	Cavalier King Charles Spaniel	1	3	43		2	1	0.47503	10.5256			3
7645	10.3	Pred-X Tabs 20Mg Please give 2 tablets orally once daily for 3 days	2 tab per day	40	3.8835	3	Skin: suspected atopy	1	Maltese	1	4	54		2	1	0.47813	83.6592			3
14932	10.3	Pred-X Tabs 5Mg Give 2 tablets once daily for 4 days;	2 tab per day	10	0.970874	1	Skin	1	Border collie	5	4	49		2	1	0.47813	20.9148			1
1872	10.3	Pred-X Tabs 5Mg 2 tablets once daily for 5 days;	2 tab per day	10	0.970874	1	Skin	1	French Bulldog	7	4	54		2	1	0.47813	20.9148			1
10560	10.3	Microlone Tabs 5Mg Give 1 tablet TWICE a day for 4 days	2 tab per day	10	0.970874	1	Skin	1	Schnauzer	6	6	72		2	1	0.47813	20.9148			1
15906	10.3	Pred-X Tabs 5Mg Give HALF a tablet by mouth TWICE daily for 3d;	1 tab per day	5	0.485437	1	Skin	1	Japanese spitz	7	1	18		2	1	0.47813	10.4574			1
5006	10.3	Pred-X Tabs 5Mg Give 1 tablet once a day for 5 days	1 tab per day	5	0.485437	1	Otitis	1	French Bulldog	7	4	58		2	1	0.47813	10.4574			1
8987	10.4	Pred-X Tabs 20Mg Half (1/2) a tablet TWICE a day for 3days;	1 tab per day	20	1.92308	3	Skin	1	French Bulldog	7	0.91	11		2	1	0.48122	41.561			1
6811	10.4	Macrolone Tabs 20Mg give 1 tablet tonight then 1/2 a tablet daily for 5 days	1 tab per day	20	1.92308	3	Skin	1	Lhasa apso	7	10	128		2	1	0.48122	41.561			3
18531	10.4	Pred-X Tabs 5Mg Starting PHONE*********** Give 1 tablet twice daily for 3 days	2 tab per day	10	0.961538	1	Otitis	1	West Highland White Terrier	2	1	19		2	1	0.48122	20.7805			3
2778	10.4	Prednil Tabs Give 1 tablet twice daily for 3 days	2 tab per day	10	0.961538	1	Skin	1	Schnauzer	6	2	35		2	1	0.48122	20.7805			3
1983	10.4	Pred-X Tabs 5Mg Give 2 tablets ONCE a day for 4 days	2 tab per day	10	0.961538	1	Skin	1	Scottish terrier	2	3	38		2	1	0.48122	20.7805			3
12434	10.4	Pred-X Tabs 5Mg Give 2 tablets daily for 3 days	2 tab per day	10	0.961538	1	Skin	1	Jack Russell	2	9	117		2	1	0.48122	20.7805			3
1405	10.4	Pred-X Tabs 5Mg Give one tablet twice daily	2 tab per day	10	0.961538	1	Ocular: inflammation	2	Cavalier King Charles Spaniel	1	3	41		2	1	0.48122	20.7805			1
17665	10.4	Prednil Tabs Half a tablet twice a day for 5 days	1 tab per day	5	0.480769	1	Skin	1	Jack Russell	2	6	73		2	1	0.48122	10.3903			1
8897	10.4	Pred-X Tabs 20Mg Give one quarter (1/4) tablet once dalily.	0.25 tab per day	5	0.480769	1	Skin	1	Schnauzer	6	13	167		2	1	0.48122	10.3903			3
8797	10.4	Pred-X Tabs 5Mg Half a tablet every other day	0.25 tab per day	1.25	0.120192	0	No history		Shih tzu	7	4	57			1	0.48122	2.59756			3
14449	10.45	Pred-X Tabs 5Mg Give HALF a tablet TWICE daily for 2 days	1 tab per day	5	0.478469	1	Otitis	1	Pomeranian	1	9	119		2	1	0.482761	10.3571			1
19078	10.5	Microlone Tabs 5Mg Give 1.5 tablets twice daily for 5 days	3 tab per day	15	1.42857	2	Otitis	1	Labradoodle	0	1	19		2	1	0.4843	30.9726			1
19324	10.5	Macrolone Tabs 20Mg Give Half a tablet ONCE per day for 7 day	1/2 per day	10	0.952381	1	Skin	1	Maltese	1	2	30		2	1	0.4843	20.6484			3
1374	10.5	Pred-X Tabs 20Mg Give 1/2 tablet by mouth ONCE daily for 7 days	0.5 tab per day	10	0.952381	1	Skin	1	Cavalier King Charles Spaniel	1	3	44		2	1	0.4843	20.6484			3
14670	10.5	Microlone Tabs 5Mg Cortisone: Give one (1) tablet twice daily for 5 days	2 tab per day	10	0.952381	1	Skin	1	Schnauzer	6	4	49		2	1	0.4843	20.6484			1
13572	10.5	Pred-X Tabs 5Mg Give 1 tablet morning and night for 4 days	2 tab per day	10	0.952381	1	Skin	1	Border Collie	5	6	81		2	1	0.4843	20.6484			3
16647	10.5	Pred-X Tabs 5Mg Give ONE tablet TWICE daily for 4 days	2 tab per day	10	0.952381	1	Skin	1	Maltese	1	7	91		2	1	0.4843	20.6484			3
17046	10.5	Pred-X Tabs 5Mg Give ONE tablet TWICE daily for 7 days	2 tab per day	10	0.952381	1	Neurological: HL weakness, suspect IVDD	5	Pug	1	9	119		2	1	0.4843	20.6484			1
11976	10.5	Pred-X Tabs 5Mg Please give one tablet per day for 5 days	1 tab per day	5	0.47619	1	Skin	1	Cavoodle	0	1	19		2	1	0.4843	10.3242			3
15630	10.5	Pred-X Tabs 5Mg Please give ONE tab ONCe a day for 5 days T	1 tab per day	5	0.47619	1	Skin	1	Jack Russell	2	2	24		2	1	0.4843	10.3242			3
17215	10.5	Microlone Tabs 5Mg Give 1 tablet daily for 3 days	1 tab per day	5	0.47619	1	Skin	1	Dachshund	4	3	38		2	1	0.4843	10.3242			1
14355	10.5	Pred-X Tabs 5Mg 1 tablet ONCE daily for 2 days	1 tab per day	5	0.47619	1	Skin	1	Fox terrier	2	3	41		2	1	0.4843	10.3242			3
7229	10.5	x Pred-X Tabs 5Mg One tablet once daily for a week	1 tab per day	5	0.47619	1	Skin	1	Havanese	1	4	48		2	1	0.4843	10.3242			3
8533	10.5	Pred-X Tabs 5Mg Give ONE tablet DAILY for 4 days	1 tab per day	5	0.47619	1	Skin	1	Pug	1	7	94		2	1	0.4843	10.3242			1
5266	10.5	Pred-X Tabs 5Mg Give 1 tablet today then 1/2 tablet once per day for 3 days	1 tab per day	5	0.47619	1	Respiratory: Cough	3	Pug	1	7	83		2	1	0.4843	10.3242			1
1940	10.5	Pred-X Tabs 5Mg Give 1/4 (quarter) of a tablet 1-2 times a day for addison's disease	1/2 per day	2.5	0.238095	0	Addisons	7	Poodle	7	3	36		1	1	0.4843	5.16209			3
9891	10.6	Prednil Tabs Please give two tablets; twice daily (2)for 3 days	4 tab per day	20	1.88679	3	Skin	1	Cavoodle	0	9	116		2	1	0.48737	41.0366			3
19110	10.6	Microlone Tabs 5Mg Give 1.5 tablets twice daily for 5 days	3 tab per day	15	1.41509	2	Skin	1	Terrier	2	7	90		2	1	0.48737	30.7775			3
3600	10.6	Pred-X Tabs 20Mg Give 1/2 tablet once daily for 4 days	0.5 tab per day	10	0.943396	1	Skin	1	French Bulldog	7	1	15		2	1	0.48737	20.5183			1
7294	10.6	Pred-X Tabs 5Mg Give 2 tablets twice daily for 3 day	2 tab per day	10	0.943396	1	Otitis	1	Staffordshire bull terrier	2	1	20		2	1	0.48737	20.5183			0
4830	10.6	Pred-X Tabs 5Mg Give TWO tablets ONCE daily for 5 days	2 tab per day	10	0.943396	1	Skin	1	Miniature Fox Terrier	2	7	84		2	1	0.48737	20.5183			3
3871	10.6	Pred-X Tabs 5Mg Give one (1) tablet twice a day for three days.	2 tab per day	10	0.943396	1	Otitis	1	Jack Russell	2	9	110		2	1	0.48737	20.5183			3
17027	10.6	Microlone Tabs 5Mg -with food Give 1 tablet twice daily	2 tab per day	10	0.943396	1	Neoplasia: uncharacterised, described as left hind	1	Pug	1	15	186		2	1	0.48737	20.5183			2
7028	10.6	Pred-X Tabs 5Mg give 1 tab nce daily for 4 days	1 tab per day	5	0.471698	1	Skin	1	Jack Russell	2	12	151		2	1	0.48737	10.2592			3
8053	10.6	Pred-X Tabs 5Mg Give 1/2 tablet daily for the next 30 days then every second day for 30 days.	1/2 per day	2.5	0.235849	0	Taper: Not specified but PCV check, suspect IMHA	6	Poodle	7	5	63			1	0.48737	5.12958			3
8202	10.7	Macrolone Tabs 20Mg Give 1/2 tablet TWICE daily for 5 days	1 tab per day	20	1.86916	3	Skin	1	Terrier X	0	13	159		2	1	0.49043	40.7805			3
4977	10.7	Pred-X Tabs 20Mg Give 1/2 tablet morning and night for 2 weeks	1 tab per day	20	1.86916	3	Neoplasia: Lymphoma	6	Fox Terrier	2	11	136		3	1	0.49043	40.7805			3
14350	10.7	Pred-X Tabs 5Mg Give 1 tablet once daily for 7 days	1 tab per day	5	0.46729	1	Skin	1	Shih tzu	7	2	26		2	1	0.49043	10.1951			1
11558	10.8	Pred-X Tabs 5Mg Give ONE (1) tablet daily for the first week; then HALF (1/2) a tablet daily	1 tab per day	5	0.462963	1	Skin	1	Shar-Pei	7	0.33	4		2	1	0.493481	10.1321			1
13234	10.8	Microlone Tabs 5Mg Give 1/2 tablet morning and night for 5 days	1 tab per day	5	0.462963	1	Skin: allergic dermatitis	1	Staffordshire bull terrier	2	4	52		2	1	0.493481	10.1321			3
13518	10.8	Pred-X Tabs 5Mg Give one tablet daily for 5 days	1 tab per day	5	0.462963	1	Skin	1	French Bulldog	7	7	85		2	1	0.493481	10.1321			3
8707	10.8	Pred-X Tabs 5Mg Give ONE tablet ONCE per day	1 tab per day	5	0.462963	1	Skin	1	Poodle	7	10	122		2	1	0.493481	10.1321			3
15424	10.8	Prednil Tabs Give one tablet daily for 3 day	1 tab per day	5	0.462963	1	Skin	1	Pug	1	12	144		2	1	0.493481	10.1321			1
5751	10.8	Prednil Tabs Half a tablet once a day for a week	1/2 tab per day	2.5	0.231481	0	Skin	1	Jack Russell	2	5	66		2	1	0.493481	5.06605			3
4822	10.8	Pred-X Tabs 5Mg Give 1 tablet every second day	0.5 tab per day	2.5	0.231481	0	Ocular: Corneal ulcer	2	Spoodle	0	13	152		2	1	0.493481	5.06605			3
13860	10.84	Pred-X Tabs 5Mg Give 1 tablet ONCE daily	1 tab per day	5	0.461255	1	Neoplasia: Multiple Myeloma	6	Unknown	0	12	146		2	1	0.494699	10.1072			3
578	10.89	Pred-X Tabs 5Mg Please give 1/2 tablet once daily for 14 days then as directed	1/2 tab per day	2.5	0.229568	0	Otitis	1	French Bulldog	7	4	58		2	1	0.496219	5.0381			1
16091	10.9	Pred-X Tabs 5Mg Give ONE tablet 2x daily for 3d	2 tab per day	10	0.917431	1	Otitis	1	Poodle	7	7	92		2	1	0.496523	20.1401			3
5079	10.9	Pred-X Tabs 5Mg Give one tablet each morning for 3 mornings	1 tab per day	5	0.458716	1	Respiratory: Cough	3	Maltese X	0	15	184		2	1	0.496523	10.07			1
10625	11	Macrolone Tabs 20Mg Give one (1) tablet by mouth every 12 hours for 10days	2 tab per day	40	3.63636	3	Respiratory: Epistaxis, suspect neoplasia. Vs FB or abscess	3	Poodle	7	11	134		2	1	0.499555	80.0713			1
15402	11	Microlone Tabs 5Mg Two tablets (2) in the morning and one tablet (1) in the evenings	3 tab per day	15	1.36364	2	Taper: not specified		Cavalier King Charles Spaniel	1	5	61			1	0.499555	30.0267			1
15636	11	Pred-X Tabs 5Mg Please give 1 tablet twice a day for 7 days	2 tab per day	10	0.909091	1	Skin	1	Maltese	1	9	113		2	1	0.499555	20.0178			3
7529	11	Pred-X Tabs 5Mg Give one tablet twice daily for 3 days	2 tab per day	10	0.909091	1	Skin	1	Staffordshire bull terrier	2	13	161		2	1	0.499555	20.0178			3
679	11	Pred-X Tabs 5Mg Give 1 1/2 tablet once daily for 3 days	1.5 tab per day	7.5	0.681818	1	Otitis	1	Cavoodle	0	12	151		2	1	0.499555	15.0134			3
18261	11	Pred-X Tabs 5Mg Give one tablet daily for 3 days	1 tab per day	5	0.454545	1	Skin	1	French Bulldog	7	2	23		2	1	0.499555	10.0089			3
3917	11	Pred-X Tabs 5Mg (corticosteroid) Give 1 tablet every 1-3 days	1 tab per day	5	0.454545	1	Skin	1	Corgi	5	6	75		2	1	0.499555	10.0089			3
1551	11	Microlone Tabs 5Mg Give 1 tablet once a day for 5 days;	1 tab per day	5	0.454545	1	Skin: contact dermatitis	1	Whippet	4	7	86		2	1	0.499555	10.0089			1
4631	11	Pred-X Tabs 5Mg Starting Saturday Give one tablet every morning for 6 days	1 tab per day	5	0.454545	1	Neoplasia: mass on tail	1	Poodle	7	10	124		2	1	0.499555	10.0089			1
8845	11	Pred-X Tabs 5Mg Please give 1 tablet once daily	1 tab per day	5	0.454545	1	Neurological: IVDD suspected	5	French Bulldog	7	4	50		2	1	0.499555	10.0089			0
10460	11	Microlone Tabs 5Mg Please give 1/2 a tablet twice weekly	0.14 tab per day	0.71	0.0645455	0	Chronic lymphocytic leukaemia	6	Lhasa Apso	6	6	79		3	1	0.499555	1.42127			1
13634	11.1	Prednil Tabs Give ONE tablet TWICE daily for 3 day	2 tab per day	10	0.900901	1	Skin	1	French Bulldog	7	0.75	9		2	1	0.502578	19.8974			1
3214	11.1	Prednil Tabs 1 tablet twice daily for 5 days	2 tab per day	10	0.900901	1	Otitis	1	Chihuahua	1	2	33		2	1	0.502578	19.8974			3
14063	11.1	Pred-X Tabs 5Mg Give HALF (or ONE) tablet EVERY 2ND DAY	0.5 tab per day	2.5	0.225225	0	Skin	1	Australian terrier	2	1	18		2	1	0.502578	4.97435			1
7622	11.2	Microlone Tabs 5Mg Give 2 tablets twice a day for 3 days	4 tab per day	20	1.78571	3	Skin	1	Australian Cattle Dog	5	9	112		2	1	0.505592	39.5576			1
231	11.2	Pred-X Tabs 5Mg Give 1 tab twice daily for 3 days	2 tab per day	10	0.892857	1	Otitis	1	Labradoodle	0	4	54		2	1	0.505592	19.7788			1
4758	11.2	Pred-X Tabs 5Mg Please give TWO (2) tablet ONCE A DAY for 5 days	2 tab per day	10	0.892857	1	Skin	1	Skye terrier	2	9	108		2	1	0.505592	19.7788			1
9757	11.2	Pred-X Tabs 5Mg Give TWO (2) tablets orally ONCE daily WITH FOOD for 2 week	2 tab per day	10	0.892857	1	Neurological: suspected otitis media	5	Cocker Spaniel	3	14	168		2	1	0.505592	19.7788			1
15604	11.2	Pred-X Tabs 5Mg Please give 1 tablet ONCE a day for 7 days	1 tab per day	5	0.446429	1	Skin	1	Maltese	1	5	66		2	1	0.505592	9.8894			3
13446	11.2	Pred-X Tabs 5Mg Give ONE tablet ONCE daily for 5 day	1 tab per day	5	0.446429	1	Skin	1	Maltese	1	8	97		2	1	0.505592	9.8894			3
16883	11.2			5	0.446429	1	Respiratory: Cough	3	Terrier	2	14	171		2	1	0.505592	9.8894			3
17938	11.2	Pred-X Tabs 5Mg Give 1/2 tablet once daily	1/2 tab per day	2.5	0.223214	0	Skin	1	Schnauzer	6	10	131		2	1	0.505592	4.9447			1
10014	11.3	Pred-X Tabs 20Mg Give ONE tablet daily for 7 days	1 tab per day	20	1.76991	3	Neoplasia: oral tumour	4	Cocker Spaniel	3	11	138		2	1	0.508597	39.3239			1
1896	11.3	Pred-X Tabs 5Mg 2 tablets once daily for 5 days	2 tab per day	10	0.884956	1	Skin	1	Jack Russell	2	4	48		2	1	0.508597	19.6619			1
2144	11.3	Pred-X Tabs 5Mg Give 1 tablet TWICE a day for 4 days	2 tab per day	10	0.884956	1	Skin	1	Cavalier King Charles Spaniel	1	7	94		2	1	0.508597	19.6619			1
4031	11.3	Pred-X Tabs 5Mg Give one (1) tablet twice daily for two day	2 tab per day	10	0.884956	1	Otitis	1	Border Collie	5	12	153		2	1	0.508597	19.6619			1
15820	11.3	Pred-X Tabs 5Mg Give HALF tablet once a day for 2 weeks	0.5 tab per day	2.5	0.221239	0	Skin	1	Beagle	4	0.25	3		2	1	0.508597	4.91548			2
10871	11.3	Microlone Tabs 5Mg Give one tablet every second day	1/2 tab per day	2.5	0.221239	0	Skin	1	Poodle	7	5	70		2	1	0.508597	4.91548			3
14480	11.3	Niralone Tabs Give half (1/2) a tablet every 3 day	1/6 tab per day	0.83	0.0734513	0	Skin	1	Poodle	7	11	141		2	1	0.508597	1.63194			1
9125	11.4	Pred-X Tabs 20Mg Please give 1/2 a tablet morning and night each day for 7 day	1 tab per day	20	1.75439	3	Skin	1	Jack Russell	2	7	94		2	1	0.511593	39.0936			3
7479	11.4	Pred-X Tabs 5Mg One (1) tablet daily for five (5) days	1 tab per day	5	0.438596	1	Skin	1	Maltese	1	8	107		2	1	0.511593	9.77339			3
4076	11.5	Pred-X Tabs 20Mg Give half (1/2) tablet twice daily for 2 days	1 tab per day	20	1.73913	3	Skin	1	Pug	1	5	62		2	1	0.51458	38.8666			3
5083	11.5	Pred-X Tabs 5Mg Give one tablet twice daily for 3 days	2 tab per day	10	0.869565	1	Skin: Urticaria	1	Staffordshire bull terrier	2	0.41	5		2	1	0.51458	19.4333			2
584	11.5	Pred-X Tabs 5Mg Give ONE tablet twice a day for 3 days	2 tab per day	10	0.869565	1	Skin	1	Cocker Spaniel	3	1	19		2	1	0.51458	19.4333			3
2698	11.5	Microlone Tabs 5Mg Give 2 tablets once daily for 1 week	2 tab per day	10	0.869565	1	Skin	1	Dachshund	4	7	88		2	1	0.51458	19.4333			3
9236	11.6	Pred-X Tabs 5Mg Please give 1 tablet morning and night for 4 days	2 tab per day	10	0.862069	1	Skin	1	Maltese	1	2	32		2	1	0.517559	19.3215			3
16490	11.6	Pred-X Tabs 5Mg Give ONE tablet TWICE daily for 3 days	2 tab per day	10	0.862069	1	Otitis	1	Cavoodle	0	3	45		2	1	0.517559	19.3215			1
13362	11.7	Pred-X Tabs 5Mg Give 3 tablets ONCE daily with food	3 tab per day	15	1.28205	2	IMTP: taper	6	Cocker Spaniel	3	10	123		3	1	0.520529	28.8168			1
9536	11.7	Pred-X Tabs 5Mg Give 2 tablets once daily for 5 days; t	2 tab per day	10	0.854701	1	Skin	1	Pug	1	2	24		2	1	0.520529	19.2112			3
14363	11.7	Prednil Tabs Give 1 tablet mornung and night for 3 days	2 tab per day	10	0.854701	1	Skin	1	Staffordshire bull terrier	2	8	107		2	1	0.520529	19.2112			1
1548	11.7	Pred 5mg: Two tab SID	2 tab per day	10	0.854701	1	No history (unclear)		Staffordshire bull terrier	2	7	85			1	0.520529	19.2112			1
10550	11.7	Microlone Tabs 5Mg Give 1 tablet as required	1 tab per day	5	0.42735	1	Skin	1	Shih Tzu	7	7	88		2	1	0.520529	9.6056			1
113	11.7	Pred-X Tabs 5Mg One (1) tablet once a day for 4 days;	1 tab per day	5	0.42735	1	Otitis	1	Pug	1	12	148		2	1	0.520529	9.6056			3
6802	11.8	Macrolone Tabs 20Mg Please give half a tablet (1/2) TWICE a day for 3 days t	1 tab per day	20	1.69492	3	Skin	1	Dachshund	4	2	31		2	1	0.523491	38.205			1
17689	11.8	Prednil Tabs Give 1 tablet TWICE a day for 2 days;	2 tab per day	10	0.847458	1	Skin	1	Labradoodle	0	8	104		2	1	0.523491	19.1025			1
840	11.8	Pred-X Tabs 5Mg Give 2 tablets once a day for 4 day	2 tab per day	10	0.847458	1	Skin	1	Australian terrier	2	9	119		2	1	0.523491	19.1025			3
3088	11.8	Pred-X Tabs 20Mg Please give Bella 1/2 a tablet when needed.	0.5 tab per day	10	0.847458	1	Neurological: steroid responsive meningitis, flare up	5	Beagle	4	7	95		3	1	0.523491	19.1025			1
13033	11.8	Microlone Tabs 5Mg Give ONE (1) tablet ONCE daily for 5 days;	1 tab per day	5	0.423729	1	Skin	1	Spoodle	0	8	99		2	1	0.523491	9.55126			2
17482	11.8	Microlone Tabs 5Mg Give 1/2 tablet every 2nd day	0.25 tab per day	1.25	0.105932	0	Skin	1	Maltese X	0	12	155		2	1	0.523491	2.38781			1
1249	11.9	Pred-X Tabs 5Mg Please give one (1) tablet orally twice a day for 5 days	2 tab per day	10	0.840336	1	Skin	1	French Bulldog	7	2	28		2	1	0.526445	18.9954			3
9984	11.9	Prednil Tabs Give ONE (1) tablet twice dialy for 3 days	2 tab per day	10	0.840336	1	Skin	1	Cavalier King Charles Spaniel	1	12	153		2	1	0.526445	18.9954			3
14112	11.9	Prednil Tabs GIVE HALF TABLET EVERY SECOND DAY	0.25 tab per day	1.25	0.105042	0	No history		Staffordshire bull terrier	2	4	48			1	0.526445	2.37442			1
9281	12	Pred-X Tabs 5Mg Give 3 tablets twice daily	6 tab per day	30	2.5	3	No history (unclear)		Staffordshire bull terrier	2	5	61			1	0.52939	56.669			1
7428	12	Pred-X Tabs 20Mg Give with food. Discontinue if any vomiting; diarrhoea or loss of appetite occurs. 1/2 tablet morning and night for 3-5 days	1 tab per day	20	1.66667	3	Respiratory: Cough, suspected bronchitis	3	Poodle	7	12	144		2	1	0.52939	37.7793			0
3008	12	Prednil Tabs Give 1 tablet TWICE daily for 2 days;	2 tab per day	10	0.833333	1	Otitis	1	Cavoodle	0	6	73		2	1	0.52939	18.8897			3
7474	12	Pred-X Tabs 5Mg Give 2 tablet once a day for 4 days	2 tab per day	10	0.833333	1	Skin	1	Scottish Terrier	2	8	104		2	1	0.52939	18.8897			1
2719	12	Microlone Tabs 5Mg give 1 tablet twice daily for 5 days	2 tab per day	10	0.833333	1	Skin	1	Chihuahua	1	8	107		2	1	0.52939	18.8897			1
7998	12	Pred-X Tabs 5Mg Give 2 tablets once daily for 3 days.	2 tab per day	10	0.833333	1	Otitis	1	Cavoodle	0	10	121		2	1	0.52939	18.8897			2
4592	12	Pred-X Tabs 5Mg Give 1 tablet twice daily for 3 days	2 tab per day	10	0.833333	1	Respiratory: Cough, inflammatory airway disease	3	Shih Tzu X	0	12	148		2	1	0.52939	18.8897			3
658	12	Pred-X Tabs 5Mg Give 1/2 tablet twice daily for 3 days	1 tab per day	5	0.416667	1	Skin	1	Cavalier King Charles Spaniel	1	3	39		2	1	0.52939	9.44484			3
17726	12.1	Prednil Tabs Give 1 tablet TWICE a day for 2 days	2 tab per day	10	0.826446	1	Skin: inflammatory swelling digit	1	West Highland White Terrier	2	8	102		2	1	0.532327	18.7855			3
3421	12.1	Prednil Tabs Give one (1) tablet twice daily for 3 days;	2 tab per day	5	0.413223	1	Skin: suspected flea allergy dermatitis	1	Tenterfield terrier	2	15	182		2	1	0.532327	9.39273			3
497	12.13	Pred-X Tabs 20Mg Give half tablet twice daily for 5 days;	1 tab per day	20	1.6488	3	Skin	1	Pug	1	3	36		2	1	0.533206	37.5089			2
9128	12.2	Pred-X Tabs 5Mg One tablet twice a day for 3 days	2 tab per day	10	0.819672	1	Skin	1	Pug	1	7	84		2	1	0.535256	18.6827			2
3056	12.2	Prednil Tabs Give 1 tablet TWICE daily for 2 days	2 tab per day	10	0.819672	1	Otitis	1	Shih tzu	7	9	108		2	1	0.535256	18.6827			3
1055	12.2	Pred-X Tabs 5Mg Give one tablet every 12 hours for 4 days	2 tab per day	10	0.819672	1	No history		Pug	1	2	26			1	0.535256	18.6827			0
13104	12.2	Pred-X Tabs 5Mg Give 1/2 tablet TWICE daily for 5 days	1 tab per day	5	0.409836	1	Otitis	1	French Bulldog	7	1	15		2	1	0.535256	9.34133			1
17682	12.2	Prednil: 0.5 tab SID	0.5 tab per day	2.5	0.204918	0	Skin	1	Poodle	7	9	118		2	1	0.535256	4.67067			2
9652	12.25	Pred-X Tabs 5Mg Dose HALF a tablet ONCE a day	1/2 tab per day	2.5	0.204082	0	Addisons	7	Spoodle	0	13	160		1	1	0.536717	4.65795			1
15461	12.3	Macrolone Tabs 20Mg One (1) tablet/capsule twice a day	2 tab per day	40	3.25203	3	Lymphoma	6	Staffordshire bull terrier	2	11	142		3	1	0.538177	74.325			1
18123	12.3	Niralone Tabs Give ONE (1) tablet TWICE daily for 3 days;	2 tab per day	10	0.813008	1	Skin	1	Staffordshire bull terrier	2	0.41	5		2	1	0.538177	18.5813			0
15945	12.3	Pred-X Tabs 5Mg Give ONE(1) tablet morning and night for 4 days;	2 tab per day	10	0.813008	1	Skin	1	Shih Tzu	7	8	96		2	1	0.538177	18.5813			3
4053	12.3	Prednil Tabs Give one (1) tablet twice daily for 3 days	2 tab per day	10	0.813008	1	Skin	1	Pug	1	9	116		2	1	0.538177	18.5813			3
16377	12.3	Prednil Tabs Give ONE tablet ONCE daily for 5 day	1 tab per day	5	0.406504	1	Otitis	1	Pug	1	5	67		2	1	0.538177	9.29063			1
15980	12.3	Pred-X Tabs 5Mg Give one tablet	1 tab per day	5	0.406504	1	Gastrointestinal:Haematochezia, Cushings with trilostane, treating with gastro vs iatrogenic addisons	4	Terrier X	0	12	147		2	1	0.538177	9.29063			1
7693	12.4	Microlone Tabs 5Mg Give 2 tablets twice a day for 3 days;	4 tab per day	20	1.6129	3	Skin: pyoderma	1	Staffordshire bull terrier	2	0	4		2	1	0.54109	36.9625			3
853	12.4	Pred-X Tabs 20Mg Give 1/2 a tablet for 6 days ONCE per day	0.5 tab per day	10	0.806452	1	Skin	1	Bichon Frise	1	10	125		2	1	0.54109	18.4812			3
221	12.4	Pred-X Tabs 5Mg Give 1 &1/2 tablets once a day for 4 days	1.5 tab per day	7.5	0.604839	1	Skin	1	Schnauzer	6	1	21		2	1	0.54109	13.8609			3
5035	12.4	Pred-X Tabs 5Mg Give 1 tablet once daily for 7 days;	1 tab per day	5	0.403226	1	Otitis: Aural haematoma	1	Fox terrier	2	7	93		2	1	0.54109	9.24061			3
15361	12.5	Microlone Tabs 5Mg FOR ITCHING: Give 2 tablets; TWICE daily for 2 days	4 tab per day	20	1.6	3	Skin	1	Beagle	4	0.58	7		2	1	0.543995	36.7651			3
1494	12.5	Prednil Tabs Give 3 tablets daily for 3 days	3 tab per day	15	1.2	2	Skin	1	Staffordshire bull terrier	2	3	46		2	1	0.543995	27.5738			3
4720	12.5	Macrolone Tabs 20Mg Please give HALF (1/2) tablet ONCE A DAY for 5 days	0.5 tab per day	10	0.8	1	Otitis	1	Maltese	1	7	94		2	1	0.543995	18.3825			1
2041	12.5	Pred-X Tabs 5Mg Give 1 tablet TWICE a day for 5 days	2 tab per day	10	0.8	1	Anal sacculitis	1	Cocker Spaniel	3	9	118		2	1	0.543995	18.3825			1
9397	12.5	Prednil Tabs First 3 days - please give 1 tablet a day Next 3 days	1 tab per day	5	0.4	1	Skin	1	Staffordshire bull terrier	2	0.33	4		2	1	0.543995	9.19127			1
8360	12.5	Pred-X Tabs 5Mg Give ONE tablet once daily for 5 days	1 tab per day	5	0.4	1	Skin	1	Labradoodle	0	1	20		2	1	0.543995	9.19127			1
13538	12.5	Pred-X Tabs 5Mg One (1) tablet once a day	1 tab per day	5	0.4	1	Gastrointestinal: Abdominal mass, melena	4	Maltese	1	13	161		2	1	0.543995	9.19127			3
6168	12.5	Prednil Tabs Half (1/2) a tablet once a day	1/2 tab per day	2.5	0.2	0	Skin	1	Beagle	4	9	108		2	1	0.543995	4.59563			1
14007	12.5	Prednil Tabs Give 1 tablet every second day	0.5 tab per day	2.5	0.2	0	No history		Dachshund	4	4	49			1	0.543995	4.59563			1
1097	12.6	Pred-X Tabs 20Mg Please give 1/2 a tablet once a day for 4 days	0.5 tab per day	10	0.793651	1	Skin	1	Beagle	4	1	14		2	1	0.546892	18.2851			2
17853	12.6	Pred-X Tabs 5Mg 1/2 tablet 3 times per day	1.5 tab per day	7.5	0.595238	1	No history		West Highland White Terrier	2	10	125			1	0.546892	13.7139			2
13384	12.7	Macrolone Tabs 20Mg Give 1 tablet ORALLY ONCE daily. T	1 tab per day	20	1.5748	3	No history		Beagle	4	15	185			1	0.549782	36.3781			3
1189	12.7	Pred-X Tabs 5Mg 1 tablet twice a day for 5 days	2 tab per day	10	0.787402	1	Skin	1	Basenji	4	5	64		2	1	0.549782	18.189			3
518	12.7	Pred-X Tabs 5Mg Please give HALF (1/2) tablet EVERY OTHER DAY	0.25 tab per day	1.25	0.0984252	0	Skin	1	Cocker Spaniel	3	5	65		2	1	0.549782	2.27363			0
7860	12.8	Microlone Tabs 5Mg Give 2 tablets morning and night for 3 days;	4 tab per day	20	1.5625	3	Skin	1	Cocker spaniel	3	3	42		2	1	0.552664	36.1883			1
6077	12.8	Prednil Tabs Give one tablet twice a day for 2 days	2 tab per day	10	0.78125	1	Skin	1	staffordshire bull terrier	2	0.25	3		2	1	0.552664	18.0942			1
10793	12.8	Niralone Tabs give 1 tablet TWICE daily for 3 days	2 tab per day	10	0.78125	1	Otitis	1	Beagle	4	2	25		2	1	0.552664	18.0942			1
7446	12.8	Pred-X Tabs 5Mg Give one tablet twice a day for 2 days;	2 tab per day	10	0.78125	1	Skin	1	Pug	1	5	68		2	1	0.552664	18.0942			0
407	12.8	Pred-X Tabs 5Mg 1 &1/2 tablets once a day with food for 4 day	1.5 tab per day	7.5	0.585938	1	No history		Pug	1	1	14			1	0.552664	13.5706			1
12242	12.8	Prednil Tabs Give 1 tablet daily for 3 days	1 tab per day	5	0.390625	1	Soft tissue injury	8	Staffordshire bull terrier	2	6	72		2	1	0.552664	9.04708			1
5239	12.9	Pred-X Tabs 5Mg 1 tablet night and morning for 5 days	2 tab per day	10	0.775194	1	Skin	1	Staffordshire bull terrier	2	0.83	10		2	1	0.555539	18.0005			1
15558	12.9	Pred-X Tabs 5Mg Please give 1 tablet twice a day for 7 days;	2 tab per day	10	0.775194	1	Skin	1	Dachshund	4	8	104		2	1	0.555539	18.0005			3
877	12.9	Pred X 5mg: 1.5 per day	1.5 per day	7.5	0.581395	1	Skin	1	Cavoodle	0	6	75		2	1	0.555539	13.5004			3
302	12.9	Pred-X Tabs 5Mg Give 1/2 tablet morning and night for 5 days	1 tab per day	5	0.387597	1	Skin	1	Cavoodle	0	3	45		2	1	0.555539	9.00027			3
8625	12.9	Prednil Tabs Give ONE tablet ONCE per day	1 tab per day	5	0.387597	1	Skin	1	Jack Russell	2	8	106		2	1	0.555539	9.00027			1
12878	13	Macrolone Tabs 20Mg Please give HALF a tablet NIGHT and MORNING for 3 days;	1 tab per day	20	1.53846	3	Otitis	1	Spoodle	0	6	75		2	1	0.558406	35.8162			1
6976	13	Macrolone Tabs 20Mg then 1/2 a tablet daily for 1 week	0.5 tab per day	10	0.769231	1	Skin	1	Shih Tzu	7	6	80		2	1	0.558406	17.9081			3
7550	13	Pred-X Tabs 5Mg Day 1-3: Give one (1) tablet TWICE daily	2 tab per day	10	0.769231	1	Skin	1	Fox Terrier	2	6	80		2	1	0.558406	17.9081			1
18472	13	Macrolone Tabs 20Mg Give 1/2 tablet ONCE PER DAY for 7 days	0.5 tab per day	10	0.769231	1	Skin: FAD	1	Staffordshire bull terrier	2	8	96		2	1	0.558406	17.9081			1
2737	13	Microlone Tabs 5Mg Give 1 tablet morning and night for 7 days	2 tab per day	10	0.769231	1	Skin	1	Labradoodle	0	8	102		2	1	0.558406	17.9081			3
12255	13	Macrolone Tabs 20Mg Half (0.5) a tabet once a day for 1 week.	0.5 tab per day	10	0.769231	1	Otitis	1	Cocker Spaniel	3	9	114		2	1	0.558406	17.9081			3
6924	13	Microlone Tabs 5Mg Please give ONE tablet ONCE daily for five days.	1 tab per day	5	0.384615	1	Otitis	1	Shiba Inu	6	0.91	11		2	1	0.558406	8.95405			3
3470	13	pred 5mg SID for 5 days		5	0.384615	1	Otitis	1	Cavalier King Charles Spaniel	1	3	40		2	1	0.558406	8.95405			3
450	13.08	Pred-X Tabs 5Mg Give 1 tablet twice daily for 3 days;	2 tab per day	10	0.764526	1	Skin	1	Jack Russell	2	3	47		2	1	0.560695	17.835			1
8921	13.1	Pred-X Tabs 20Mg Give ONE tablet TWICE a day for 3 days	2 tab per day	40	3.05344	3	Skin: atopy most likely	1	Dachshund	4	13	159		2	1	0.561266	71.2674			3
1617	13.1	Pred 20mg 1 tab BID (in history)	2 tab per day	40	3.05344	3	Neurological: SRMA	5	Border Collie	5	2	34		3	1	0.561266	71.2674			0
11458	13.1	Microlone Tabs 5Mg Give 1 tablet twice a day for 3 days	2 tab per day	10	0.763359	1	Otitis	1	Labradoodle	0	3	37		2	1	0.561266	17.8169			3
16272	13.1	Pred-X Tabs 5Mg Please give ONE tablet 2x daily for 3d	2 tab per day	10	0.763359	1	Otitis	1	Cavalier King Charles Spaniel	1	3	43		2	1	0.561266	17.8169			1
19291	13.1	Macrolone Tabs 20Mg Give Half (1/2) a tablet ONCE per day for 5 days; t	0.5 tab per day	10	0.763359	1	Respiratory: no history	3	Maltese	1	10	127			1	0.561266	17.8169			0
15074	13.1	Macrolone Tabs 20Mg Give HALF a tablet ONCE daily	0.5 tab per day	10	0.763359	1	Taper: IMPA	8	Labrador	3	9	112		3	1	0.561266	17.8169			1
10738	13.1	Niralone Tabs give 1/2 tablet twice daily for 3 days	1 tab per day	5	0.381679	1	Skin	1	West Highland White Terrier	2	9	109		2	1	0.561266	8.90843			3
13356	13.1	Pred-X Tabs 5Mg Give 1 tablet ONCE daily for 4 days	1 tab per day	5	0.381679	1	Skin	1	Maltese	1	12	148		2	1	0.561266	8.90843			3
4950	13.2	Macrolone Tabs 20Mg give 1/2 tablet twice a day for 3 days	1 tab per day	20	1.51515	3	Skin	1	Jack Russell	2	15	182		2	1	0.564119	35.4535			1
2748	13.2	Prednil Tabs Give 1 tablet twice daily for 5 days t	2 tab per day	10	0.757576	1	Skin	1	Cairn terrier	2	3	47		2	1	0.564119	17.7268			3
18397	13.2	Macrolone Tabs 20Mg Give half a tablet once daily	0.5 tab per day	10	0.757576	1	Otitis	1	Border Collie	7	5	69		2	1	0.564119	17.7268			1
13061	13.2	Microlone Tabs 5Mg Give one (1) tablet once daily for 2 weeks	1 tab per day	5	0.378788	1	Skin	1	Shih tzu	7	13	166		2	1	0.564119	8.86338			3
1115	13.3	Pred-X Tabs 20Mg One & half (1.5) tablets twice a day	3 tab per day	60	4.51128	3	IMHA: newly diagnosed	6	Cocker Spaniel	3	3	42		3	1	0.566964	105.827			1
5870	13.3	Pred-X Tabs 5Mg Give ONE AND HALF (1.5) tablets twice daily for 1 week	3 tab per day	15	1.12782	2	Heartworm	10	Border collie	5	1	12		2	1	0.566964	26.4567			1
5813	13.3	Pred-X Tabs 5Mg Give 1 tab twice per day for 3 days	2 tab per day	10	0.75188	1	Skin	1	Jack Russell	2	4	54		2	1	0.566964	17.6378			0
7979	13.3	Microlone Tabs 5Mg Give one tablet twice a day for 3 days.	2 tab per day	10	0.75188	1	Skin	1	Pug	1	13	156		2	1	0.566964	17.6378			3
4786	13.3	Pred-X Tabs 20Mg Half (1/2) a tablet once a day	1/2 tab per day	10	0.75188	1	Gastrointestinal:Diarrhoea	4	Weimeraner	3	0.25	3		2	1	0.566964	17.6378			2
14896	13.4	Macrolone Tabs 20Mg give 1 tablet once daily	1 tab per day	20	1.49254	2	Neoplasia: Lymphoma, epitheliotropic	1	Beagle	4	12	148		3	1	0.569803	35.0999			3
15735	13.4	Pred-X Tabs 5Mg Give ONE tablet by mouth TWICE daily for 3d	2 tab per day	10	0.746269	1	Otitis	1	Jack Russell	2	10	119		2	1	0.569803	17.5499			3
12257	13.5	Macrolone Tabs 20Mg 1/2 of one tablet TWICE a day	1 tab per day	20	1.48148	2	Otitis	1	Cocker Spaniel	3	10	127		2	1	0.572634	34.9263			1
11946	13.5	Pred-X Tabs 20Mg Please give one tablet once per day	1 tab per day	20	1.48148	2	Neoplasia: pulmonary metastasis	3	Staffordshire bull terrier	2	11	136		2	1	0.572634	34.9263			1
4484	13.5	Pred-X Tabs 20Mg Half (1/2) a tablet twice a day until otherwise instructed	1 tab per day	20	1.48148	2	Neurological: GME vs neuritis, acute blindness	5	Maltese	1	8	104		3	1	0.572634	34.9263			2
9556	13.5	Pred-X Tabs 5Mg Give 3 tablets once daily on day 1	3 tab per day	15	1.11111	2	Skin	1	Lhasa Apso	7	10	121		2	1	0.572634	26.1947			1
173	13.5	Pred-X Tabs 5Mg Give 1 tablet TWICE daily for 3days;	2 tab per day	10	0.740741	1	Skin	1	Poodle	7	2	35		2	1	0.572634	17.4632			3
12388	13.5	Pred-X Tabs 5Mg Give 1 tablet twice daily for 3 days	2 tab per day	10	0.740741	1	Skin	1	British Bulldog	7	3	37		2	1	0.572634	17.4632			2
8223	13.5	Pred-X Tabs 5Mg Give BOTH Jazzy and Ruffles 2 (TWO) tablets ONCE daily for 4 days	2 tab per day	10	0.740741	1	Skin	1	Dachshund	4	6	72		2	1	0.572634	17.4632			1
16205	13.5	Prednil Tabs One tablet daily for 7 days	1 tab per day	5	0.37037	1	Skin	1	Kelpie	5	6	79		2	1	0.572634	8.73158			1
3137	13.6	Pred-X Tabs 20Mg Give 1 tablet ONCE daily for 5 days	1 tab per day	20	1.47059	2	Otitis	1	staffordshire bull terrier	2	10	127		2	1	0.575458	34.7549			1
9240	13.6	Pred-X Tabs 5Mg - Wk 1: three tablets once daily	3 tab per day	15	1.10294	2	Skin	1	Jack Russell	2	3	43		2	1	0.575458	26.0662			3
17356	13.6	Prednil Tabs - for allergy/ itchiness// start tomorrow Give 1 tablet twice daily for 5 days	2 tab per day	10	0.735294	1	Skin	1	Cavoodle	0	7	86		2	1	0.575458	17.3774			3
684	13.6	Pred-X Tabs 5Mg Give 1/2 tablet twice daily for 5 days	1 tab per day	5	0.367647	1	skin	1	Border Collie	5	2	31		2	1	0.575458	8.68872			1
14084	13.6	Pred-X Tabs 20Mg Give 1/2 (HALF)tablet EVERY 3RD DAY	0.16 tab per day	3.33	0.244853	0	No history (unclear)		Cavalier King Charles Spaniel	1	10	123			1	0.575458	5.78669			3
4214	13.67	Pred-X Tabs 20Mg Give half a tablet twice daily for 3 days	1 tab per day	20	1.46306	2	Skin	1	Australian Cattle Dog	5	15	180		2	1	0.577431	34.6362			1
2492	13.7	Pred-X Tabs 20Mg Initial dose 1 tablet daily for a total of 5 days	1 tab per day	20	1.45985	2	No history (unclear)		Kelpie	5	6	76			1	0.578276	34.5856			3
5028	13.7	Pred-X Tabs 5Mg One tablet twice daily for 3 days	2 tab per day	10	0.729927	1	Skin	1	Shih tzu	7	1	23		2	1	0.578276	17.2928			1
2551	13.7	Microlone Tabs 5Mg Give 1-2 tablets once only as required for itching.	2 tab per day	10	0.729927	1	Skin	1	Cavalier King Charles Spaniel	1	6	73		2	1	0.578276	17.2928			1
14049	13.7	Pred-X Tabs 20Mg Give 1 tablet EVERY 2ND DAY	0.5 tab per day	10	0.729927	1	No history		Schnauzer	6	8	97			1	0.578276	17.2928			1
19363	13.8	Microlone Tabs 5Mg Give 2 tablets twice daily for 3 days;	4 tab per day	20	1.44928	2	Skin	1	Labradoodle	0	2	29		2	1	0.581086	34.4183			0
17298	13.8	Microlone Tabs 5Mg Give 2 tablets once daily for 3 days	2 tab per day	10	0.724638	1	Skin	1	Australian bulldog	7	1	23		2	1	0.581086	17.2091			3
16593	13.8	Pred-X Tabs 20Mg Give half (1/2) a tablet daily for 4 days	0.5 tab per day	10	0.724638	1	Skin	1	Maltese	1	4	49		2	1	0.581086	17.2091			3
4203	13.8	Pred-X Tabs 20Mg Give half (1/2) a tablet once daily in the morning	0.5 tab per day	10	0.724638	1	Otitis	1	Pug	1	7	87		2	1	0.581086	17.2091			1
5233	13.8	Pred-X Tabs 5Mg Give 1 tablet tonight Theb 1 tablet tomorrow morning and night	2 tab per day	10	0.724638	1	Skin	1	Border Collie	5	10	120		2	1	0.581086	17.2091			1
8215	13.8	Pred-X Tabs 5Mg Give 2 (TWO) tablets ONCE dialy for 7 days	2 tab per day	10	0.724638	1	Skin	1	Cocker Spaniel	3	11	141		2	1	0.581086	17.2091			1
11387	13.8	Prednil Tabs 1/2 tablet twice a day for 4 days	1 tab per day	5	0.362319	1	Otitis	1	Maltese	1	14	168		2	1	0.581086	8.60457			3
4778	13.8	Pred-X Tabs 5Mg Give ONE (1) tablet ONCE daily for 4 days;	1 tab per day	5	0.362319	1	Otitis	1	Maltese	1	15	181		2	1	0.581086	8.60457			3
5785	13.9	Pred-X Tabs 5Mg 2 tablets twice daily for 3 days	4 tab per day	20	1.43885	2	Skin	1	Corgi	5	1	21		2	1	0.58389	34.253			3
1025	13.9	Pred-X Tabs 20Mg Give 3/4 of a tablet ONCE daily for 4 days	0.75 tab per day	15	1.07914	2	Skin	1	Jack Russell	2	14	169		2	1	0.58389	25.6898			1
3087	13.9	Prednil Tabs Give half every 2nd or 3rd da	0.25 tab per day	1.25	0.0899281	0	Skin	1	Spoodle	0	1	22		2	1	0.58389	2.14081			1
12533	14	Pred-X Tabs 5Mg Give 2 tabs twice daily for 3 days	4 tab per day	20	1.42857	2	Skin	1	Staffordshire bull terrier	2	0.83	10		2	1	0.586687	34.0897			1
1907	14	Macrolone 20mg 1 tab SID for 3 days	1 tab per day	20	1.42857	2	Skin	1	Cocker Spaniel	3	1	20		2	1	0.586687	34.0897			3
15124	14	Macrolone Tabs 20Mg Give 3/4 tablet ONCE daily	0.75 tab per day	15	1.07143	2	Neuroligical: Suspected TL disease, CP deficits	5	Whippet	4	14	177		2	1	0.586687	25.5673			2
1019	14	Pred-X Tabs 5Mg Give 3 tablets each morning	3 tab per day	15	1.07143	2	No history		Border Collie	5	3	41			1	0.586687	25.5673			1
1854	14	Pred-X Tabs 5Mg 2 tablets once a day for 5 days	2 tab per day	10	0.714286	1	Skin	1	Jack Russell	2	0.75	9		2	1	0.586687	17.0449			2
16168	14	Prednil Tabs give 2 tablets once daily for 3 days	2 tab per day	10	0.714286	1	Skin	1	Staffordshire bull terrier	2	3	47		2	1	0.586687	17.0449			1
5265	14	Pred-X Tabs 5Mg Give HALF (1/2) tablet TWICE daily for 5 days	1 tab per day	5	0.357143	1	Skin	1	Kelpie	5	1	14		2	1	0.586687	8.52243			1
16217	14.1	Pred-X Tabs 5Mg Give ONE and a HALF (1.5) tablets ONCE daily for FOUR days;	1.5 tab per day	7.5	0.531915	1	Otitis	1	Shetland Sheepdog	5	3	43		2	1	0.589478	12.7231			1
1665	14.2	Macrolone Tabs 20Mg Give HALF a tablet TWICE a day for THREE days	1 tab per day	20	1.40845	2	Skin	1	Cocker Spaniel	3	3	39		2	1	0.592262	33.7689			3
859	14.2	Pred-X Tabs 5Mg Give three (3) tablets by mouth ONCE daily for 7 days	3 tab per day	15	1.05634	2	Skin	1	Cocker Spaniel	3	1	21		2	1	0.592262	25.3266			3
16317	14.2	Prednil Tabs give 2 tablets once daily for 3 days; then 2 tablets every second day for 3 doses	2 tab per day	10	0.704225	1	Skin	1	Staffordshire bull terrier	2	2	27		2	1	0.592262	16.8844			1
18684	14.2	Microlone Tabs 5Mg Give 1 tablet twice a day for 3 days;	2 tab per day	10	0.704225	1	Skin	1	Staffordshire bull terrier	2	3	45		2	1	0.592262	16.8844			1
3722	14.2	Pred-X Tabs 5Mg Give one tablet twice daily for 3 days	2 tab per day	10	0.704225	1	Skin	1	Spoodle	0	5	60		2	1	0.592262	16.8844			3
13755	14.2	Pred-X Tabs 5Mg Give 2 tablets daily for 3 days t	2 tab per day	10	0.704225	1	Skin	1	French Bulldog	7	5	63		2	1	0.592262	16.8844			3
3903	14.4	Pred-X Tabs 20Mg Give half (1/2) tablet twice a day for 3 days;	1 tab per day	20	1.38889	2	Skin	1	Staffordshire bull terrier	2	7	91		2	1	0.59781	33.4555			0
13594	14.4	Pred-X Tabs 5Mg Give 2 tablet ONCE daily for 5 days	2 tab per day	10	0.694444	1	Skin	1	Schnauzer	6	6	72		2	1	0.59781	16.7277			3
14041	14.4	Prednil Tabs Give 1 tablet every second	0.5 tab per day	2.5	0.173611	0	No history: Unclear		Maltese	1	9	111			1	0.59781	4.18193			3
4074	14.5	Pred-X Tabs 20Mg Give half (1/2) tablet twice daily for 2 days	1 tab per day	20	1.37931	2	Otitis	1	Labradoodle	0	0.83	10		2	1	0.600574	33.3015			3
12376	14.5	Macrolone Tabs 20Mg Give half (1/2) tablet twice daily for 3 days	1 tab per day	20	1.37931	2	Otitis	1	Staffordshire bull terrier	2	1	21		2	1	0.600574	33.3015			1
18968	14.5	Macrolone Tabs 20Mg Starting Friday evening. Give 1 tablet once per day for 5 days;	1 tab per day	20	1.37931	2	Skin	1	staffordshire bull terrier	2	1	23		2	1	0.600574	33.3015			1
342	14.5	Prednil Tabs TWO Tablet twice a day for 2 days	4 tab per day	20	1.37931	2	Skin	1	Australian shepherd	5	3	36		2	1	0.600574	33.3015			1
505	14.5	Pred-X Tabs 20Mg Give 2 tablets daily for 7 days (HISTORY SAYS 5mg)	2 tab per day	10	0.689655	1	Skin	1	Corgi	5	2	27		2	1	0.600574	16.6507			1
1029	14.6	Pred-X Tabs 5Mg Give 3 tabs ONCE daily for 7 days	3 tab per day	15	1.0274	2	Skin	1	Spoodle	0	12	146		2	1	0.603332	24.8619			1
4816	14.6	Pred-X Tabs 5Mg Give 1.5 tablets daily	1.5 tab per day	7.5	0.513699	1	No history		Pug	1	11	142			1	0.603332	12.431			1
8860	14.7	Pred-X Tabs 5Mg Two (2) tablets once a day	2 tab per day	10	0.680272	1	Skin	1	French Bulldog	7	1	18		2	1	0.606084	16.4994			3
16531	14.7	Pred-X Tabs 5Mg Give ONE tablet TWICE daily for 3 days	2 tab per day	10	0.680272	1	Skin	1	Beagle	4	11	135		2	1	0.606084	16.4994			1
13466	14.8	Pred-X Tabs 5Mg Give 2 tablet TWICE daily for 3 days	4 tab per day	20	1.35135	2	Skin	1	Fox Terrier	2	11	143		2	1	0.60883	32.8499			3
5505	14.8	Macrolone Tabs 20Mg Half (1/2) a tablet twice a day for 5 days	1 tab per day	20	1.35135	2	No history		Cavalier King Charles Spaniel	1	8	100			1	0.60883	32.8499			1
11371	14.8	Prednil Tabs 1 & 1/2 (one and half) tablet twice daily for 3 day	3 tab per day	15	1.01351	2	Skin	1	Groodle	0	0.75	9		2	1	0.60883	24.6374			2
10313	14.8	Niralone Tabs give 3 tablets once daily for 4 days	3 tab per day	15	1.01351	2	Skin	1	Maltese	1	1	21		2	1	0.60883	24.6374			3
1420	14.8	x Pred-X Tabs 20Mg 1/2 tablet once daily for 4 days	0.5 tab per day	10	0.675676	1	Skin	1	Kelpie	5	3	36		2	1	0.60883	16.425			0
15578	14.8	Pred-X Tabs 5Mg Give ONE tab TWICE daily x 7 days	2 tab per day	10	0.675676	1	Skin	1	Shetland sheepdog	5	7	95		2	1	0.60883	16.425			3
18221	14.9	Macrolone Tabs 20Mg Give one daily for 5 day	1 tab per day	20	1.34228	2	Skin	1	Medium cross breed	0	8	105		2	1	0.611569	32.7028			3
9413	14.93	Pred-X Tabs 5Mg Give 3 tablets one day 1 t	3 tab per day	15	1.00469	2	Skin	1	Cavalier King Charles Spaniel	1	7	84		2	1	0.61239	24.4942			3
7698	15	Pred-X Tabs 20Mg Please give 1.5 tablets orally once daily for 3 days.	1.5 tab per day	30	2	3	Otitis	1	Cocker Spaniel	3	7	85		2	1	0.614302	48.8359			1
12808	15	Macrolone Tabs 20Mg Please give HALF tablet twice daily for 5 days	1 tab per day	20	1.33333	2	Skin	1	Spoodle	0	6	73		2	1	0.614302	32.5573			1
9907	15	Macrolone Tabs 20Mg Give 1/2 tablet twice daily for 3 days;	1 tab per day	20	1.33333	2	Skin	1	Bull Mastiff	6	6	76		2	1	0.614302	32.5573			2
10815	15	Macrolone Tabs 20Mg Give 1/2 tablet orally once daily	0.5 tab per day	10	0.666667	1	Skin	1	Staffordshire bull terrier	2	0.83	10		2	1	0.614302	16.2786			2
10364	15	Pred-X Tabs 20Mg Please give half a tablet once daily for five (5) days	0.5 tab per day	10	0.666667	1	Otitis	1	Bichon Frise	1	2	25		2	1	0.614302	16.2786			3
13262	15	Macrolone Tabs 20Mg Give HALF a tablet ONCE a day.	0.5 tab per day	10	0.666667	1	Skin	1	Beagle	4	4	48		2	1	0.614302	16.2786			3
17339	15	Macrolone Tabs 20Mg Give 1 tablet every 2nd day for 4 days;	0.5 tab per day	10	0.666667	1	Skin	1	French Bulldog	7	4	50		2	1	0.614302	16.2786			1
17822	15	Prednil Tabs Give 1 tablet TWICE a day for 7 days	2 tab per day	10	0.666667	1	Neurological: Vestibular, idiopathic vs neoplastic	5	Staffordshire bull terrier	2	13	163		2	1	0.614302	16.2786			1
5611	15	Pred-X Tabs 5Mg try 2 tablets every second day.	1 tab per day	5	0.333333	1	No history (unclear)		Staffordshire bull terrier	2	14	173			1	0.614302	8.13931			1
13849	15.1	Pred-X Tabs 5Mg Give 1 tablet twice daily for 3 days;	2 tab per day	10	0.662252	1	Skin	1	Australian Cattle Dog	5	6	79		2	1	0.61703	16.2067			3
1167	15.1	Pred-X Tabs 20Mg Please give half (1/2) tablet as required to manage coughing.	0.5 tab per day	10	0.662252	1	Respiratory: Cough	3	Border Collie	5	16	192		2	1	0.61703	16.2067			1
211	15.1	Pred-X Tabs 5Mg One (1) tablet once a day for 3 days	1 tab per day	5	0.331126	1	Skin	1	French Bulldog	7	1	15		2	1	0.61703	8.10334			3
1801	15.1	Prednil Tabs Give HALF a tab in the AM	0.5 tab per day	2.5	0.165563	0	Sneezing also skin, sneezing primary	3	Staffordshire bull terrier	2	1	15		2	1	0.61703	4.05167			1
13621	15.2	Macrolone Tabs 20Mg Please give ONE tablet TWICE daily for 4 days	2 tab per day	40	2.63158	3	Skin: dermatitis	1	Kelpie	5	1	18		2	1	0.619751	64.5421			1
4590	15.2	Pred-X Tabs 20Mg Please give half (1/2) tablet TWICE daily for 3 days;	1 tab per day	20	1.31579	2	Otitis	1	Labradoodle	0	4	52		2	1	0.619751	32.271			1
16441	15.2	Pred-X Tabs 5Mg Give 1 tablet twice daily for 3 days	2 tab per day	10	0.657895	1	Skin	1	Staffordshire bull terrier	2	1	19		2	1	0.619751	16.1355			1
1328	15.2	Pred-X Tabs 20Mg Give 1/2 tablet once daily for 7 days	0.5 tab per day	10	0.657895	1	Otitis	1	Cocker Spaniel	3	5	64		2	1	0.619751	16.1355			1
18436	15.2	Macrolone Tabs 20Mg Give half a tablet once daily	0.5 tab per day	10	0.657895	1	No history (unclear)		staffordshire bull terrier	2	14	175			1	0.619751	16.1355			3
7876	15.4	Microlone Tabs 5Mg Give 3 tablets once daily for 3 days starting tomorrow	3 tab per day	15	0.974026	1	Otitis	1	Labradoodle	0	2	29		2	1	0.625175	23.9933			3
7937	15.4	Pred-X Tabs 5Mg Week 1: Give 1.5 tablets twice daily for 7 day	3 tab per day	15	0.974026	1	Heartworm	10	Beagle	4	2	32		2	1	0.625175	23.9933			3
11106	15.4	Prednil Tabs Give 1 tablet twice daily for 3 day	2 tab per day	10	0.649351	1	Skin	1	Terrier	2	10	127		2	1	0.625175	15.9955			3
12991	15.4	Microlone Tabs 5Mg Give 1 tablet every second day	0.5 tab per day	2.5	0.162338	0	Otitis	1	Soft coated wheaton terrier	2	4	57		2	1	0.625175	3.99888			1
6299	15.5	Macrolone Tabs 20Mg One (1) tablet twice a day FOR 3 DAYS;	2 tab per day	40	2.58065	3	Neoplasia: Unspecified, mass post op haematoma, cutaneous	1	Border Collie	5	10	121		2	1	0.627879	63.7066			3
2569	15.5	Microlone Tabs 5Mg Give 3 tablets once daily for 2 days	3 tab per day	15	0.967742	1	Skin	1	Cocker Spaniel	3	1	18		2	1	0.627879	23.89			3
10263	15.5	Pred-X Tabs 5Mg Give one tablet twice daily for 3 days	2 tab per day	10	0.645161	1	Skin: Urticaria	1	Boxer	6	0.33	4		2	1	0.627879	15.9266			3
14269	15.5	Niralone Tabs Give one tablet once daily for 5 days	1 tab per day	5	0.322581	1	Otitis	1	Cavoodle	0	4	58		2	1	0.627879	7.96332			3
12158	15.6	Macrolone Tabs 20Mg Give 1 tablet twice daily x 14 days;	2 tab per day	40	2.5641	3	Skin: dermatitis and otitis	1	Staffordshire bull terrier	2	1	15		2	1	0.630576	63.434			3
13803	15.6	Macrolone Tabs 20Mg Give 1/2 tablet TWICE Daily	1 tab per day	20	1.28205	2	Neuroligical: Suspect intracranial lesion	5	Unknown	0	12	154		2	1	0.630576	31.717			1
953	15.6	Pred-X Tabs 20Mg Give 3/4 of a tablet ONCE daily for 7 days	0.75 tab per day	15	0.961538	1	Skin	1	French Bulldog	7	2	27		2	1	0.630576	23.7878			2
9638	15.6	Pred-X Tabs 5Mg Give 3 tablets once daily for 7 days	3 tab per day	15	0.961538	1	Skin	1	Staffordshire bull terrier	2	3	38		2	1	0.630576	23.7878			3
4236	15.65	Pred-X Tabs 20Mg Give 1 tablet daily for 4 days	1 tab per day	20	1.27796	2	Skin	1	Staffordshire bull terrier	2	4	52		2	1	0.631923	31.6494			1
18959	15.7	Microlone Tabs 5Mg Give 1.5 tablets twice daily for 5 days	3 tab per day	15	0.955414	1	Otitis	1	Beagle	4	13	156		2	1	0.633268	23.6866			3
4656	15.7	Macrolone Tabs 20Mg Please give HALF (1/2) tablet ONCE A DAY	0.5 tab per day	10	0.636943	1	Unclear		Border collie	5	12	147			1	0.633268	15.7911			1
3032	15.8	Microlone Tabs 5Mg Give 1 tablet twice daily for 7 days	2 tab per day	10	0.632911	1	Otitis	1	Staffordshire bull terrier	2	5	66		2	1	0.635955	15.7244			3
11996	15.8	Pred-X Tabs 20Mg Give 1/2 tablet once a day for 4 days.	0.5 tab per day	10	0.632911	1	Respiratory: Cough, KC vs tracheal dz	3	staffordshire bull terrier	2	6	75		2	1	0.635955	15.7244			1
9618	15.9	Pred-X Tabs 20Mg Give ONE tablet TWICE a day for 3 days	2 tab per day	40	2.51572	3	Skin: dermatitis and otitis	1	Cavoodle	0	2	35		2	1	0.638635	62.6336			3
15249	15.9	Macrolone Tabs 20Mg Give ONE (1) tablet ONCE daily for SEVEN (7) days	1 tab per day	20	1.25786	2	Discoid lupus	1	Australian Cattle Dog	5	14	173		3	1	0.638635	31.3168			3
8903	15.9	Pred-X Tabs 5Mg Give one and a half (1.5) tablets twice daily for 1 week t	3 tab per day	15	0.943396	1	Skin: Urticaria	1	Bulldog	7	0.91	11		2	1	0.638635	23.4876			3
13659	16	Macrolone Tabs 20Mg Give half tablet twice daily for 3 days	1 tab per day	20	1.25	2	Skin	1	Labrador	3	0.5	6		2	1	0.64131	31.1862			2
2641	16	Macrolone Tabs 20Mg Please give half a tablet twice daily for 5 days	1 tab per day	20	1.25	2	Skin	1	staffordshire bull terrier	2	4	56		2	1	0.64131	31.1862			1
5008	16	Pred-X Tabs 20Mg Give 1/2 tablet twice a day for 5 days	1 tab per day	20	1.25	2	Skin	1	Beagle	4	6	79		2	1	0.64131	31.1862			1
1307	16	Pred-X Tabs 20Mg Give 1 tablet once daily for 5 day	1 tab per day	20	1.25	2	Otitis	1	Beagle	4	12	145		2	1	0.64131	31.1862			3
7714	16	Macrolone Tabs 20Mg Give 1 tablet for 3 mornings;	1 tab per day	20	1.25	2	Skin	1	Kelpie	5	15	181		2	1	0.64131	31.1862			1
15775	16	Pred-X Tabs 5Mg Give ONE tablet by mouth TWICE daily for 3 day	2 tab per day	10	0.625	1	Otitis	1	Cocker Spaniel	3	9	118		2	1	0.64131	15.5931			1
7321	16	Give 1 tablet daily for 7 days then reduce to 1/2 daily for another 7 days Give with food	1 tab SID	5	0.3125	1	Otitis	1	Japanese Spitz	7	6	76		2	1	0.64131	7.79654			3
14848	16	Prednil Tabs Give half a tablet every 2nd day	0.25 tab per day	1.25	0.078125	0	Otitis	1	Beagle	4	8	99		2	1	0.64131	1.94914			1
9368	16.1	Pred-X Tabs 5Mg 3 tablets once daily for 7 days	3 tab per day	15	0.931677	1	Skin: Urticaria	1	Staffordshire bull terrier	2	15	188		2	1	0.643979	23.2927			1
10319	16.1	Niralone Tabs Give one tablet twice daily for 3 day	2 tab per day	10	0.621118	1	Skin	1	Fox Terrier	2	4	49		2	1	0.643979	15.5284			3
434	16.2	Pred-X Tabs 20Mg Give 1/2 tablet twice daily for 5 days;	1 tab per day	20	1.23457	2	Skin	1	French Bulldog	7	1	17		2	1	0.646643	30.929			3
8551	16.2	Pred-X Tabs 20Mg Give in the morning. give 1 tab for 3 days	1 tab per day	20	1.23457	2	Otitis	1	Cocker Spaniel	3	9	119		2	1	0.646643	30.929			3
2465	16.2	Pred-X Tabs 20Mg Please give 1/2 a tablet every other day for itchy skin	0.25 tab per day	5	0.308642	1	Skin	1	Cocker Spaniel	3	6	80		2	1	0.646643	7.73224			1
10946	16.3	Macrolone Tabs 20Mg give one tablet twice daily for 3 days;	2 tab per day	40	2.45399	3	Otitis	1	Cocker Spaniel	3	8	104		2	1	0.649302	61.6047			3
2395	16.3	Pred-X Tabs 20Mg Give half a tablet twice daily for 7 days	1 tab per day	20	1.22699	2	Otitis	1	Jack Russell	2	7	85		2	1	0.649302	30.8023			3
13657	16.3	Pred-X Tabs 5Mg Give 1.5 tablet once daily with food	1.5 tab per day	7.5	0.460123	1	No history		Whippet	4	11	138			1	0.649302	11.5509			3
3464	16.4	Pred-X Tabs 20Mg Give one & a half (1.5) tablets TWICE daily for TWO days	3 tab per day	60	3.65854	3	Neurological: suspected meningitis	5	Australian Cattle Dog	5	0.83	10		3	1	0.651954	92.031			0
9008	16.4	Macrolone Tabs 20Mg Give 1 (ONE) tablet orally ONCE a day for 3 days	1 tab per day	20	1.21951	2	Skin	1	Staffordshire bull terrier	2	1	15		2	1	0.651954	30.677			1
13196	16.4	Macrolone Tabs 20Mg ONE tablet ONCE daily for 10 days	1 tab per day	20	1.21951	2	Otitis	1	Staffordshire bull terrier	2	2	31		2	1	0.651954	30.677			1
14346	16.4	Pred-X Tabs 20Mg Give 1/2 tablet TWICE daily for 5 days	1 tab per day	20	1.21951	2	Skin	1	Cocker Spaniel	3	5	61		2	1	0.651954	30.677			3
4290	16.4	Pred-X Tabs 20Mg Give half a tablet twice daily for 5 days;	1 tab per day	20	1.21951	2	Otitis: Aural haematoma	1	Australian Cattle Dog	5	5	65		2	1	0.651954	30.677			1
7280	16.4	Pred-X Tabs 20Mg Give 1/2 tablet twice daily for 3 days	1 tab per day	20	1.21951	2	Otitis	1	Cocker Spaniel	3	13	163		2	1	0.651954	30.677			1
5594	16.5	Macrolone Tabs 20Mg One (1) tablet twice a day for 3 days	2 tab per day	40	2.42424	3	Skin: dermatitis	1	Staffordshire bull terrier	2	6	81		2	1	0.654602	61.1058			1
18783	16.5	Pred-X Tabs 20Mg Give 1/2 tablet TWICE daily for 5 days t	1 tab per day	20	1.21212	2	Skin	1	Staffordshire bull terrie	2	6	73		2	1	0.654602	30.5529			3
14898	16.5	Pred-X Tabs 5Mg Give 2 tablet TWICE daily for 1 day	4 tab per day	20	1.21212	2	Skin	1	Welsh Corgi	5	8	98		2	1	0.654602	30.5529			1
629	16.5	Pred-X Tabs 5Mg Give 1/2 tablet twice daily for 5 days;	1 tab per day	5	0.30303	1	Otitis	1	Lagotto	3	1	18		2	1	0.654602	7.63823			3
6724	16.6	Pred-X Tabs 20Mg Give half (1/2) a tablet twice a day for three days.	1 tab per day	20	1.20482	2	Skin	1	Staffordshire bull terrier	2	1	14		2	1	0.657244	30.4301			3
15849	16.6	Pred-X Tabs 5Mg Give ONE tablet by mouth every SECOND day a	0.5 tab per day	2.5	0.150602	0	Otitis	1	Staffordshire bull terrier	2	13	156		2	1	0.657244	3.80376			1
454	16.67	Pred-X Tabs 5Mg Please give 1 tablet morning and night	2 tab per day	10	0.59988	1	Skin	1	Beagle	4	3	42		2	1	0.659091	15.1724			1
14660	16.7	Macrolone Tabs 20Mg Give 1/2 tablet twice daily for 3 days	1 tab per day	20	1.1976	2	Skin	1	Kelpie	5	0.75	9		2	1	0.659881	30.3085			0
4539	16.7	Pred-X Tabs 20Mg Give 1/2 tablet twice daily for 4 days	1 tab per day	20	1.1976	2	Skin	1	French Bulldog	7	4	52		2	1	0.659881	30.3085			3
5393	16.7	Pred-X Tabs 20Mg Give HALF a tablet TWICE a day for 3 days	1 tab per day	20	1.1976	2	Skin	1	Cavalier King Charles Spaniel	1	6	77		2	1	0.659881	30.3085			3
15460	16.7	Prednil Tabs Give one tablet twice per day for 3 days	2 tab per day	10	0.598802	1	Skin	1	Staffordshire bull terrier	2	4	53		2	1	0.659881	15.1542			1
5743	16.8	Macrolone Tabs 20Mg Give HALF a tablet TWICE daily for 2 days;	1 tab per day	20	1.19048	2	Skin	1	Cocker Spaniel	3	8	97		2	1	0.662513	30.1881			3
475	16.8	Pred-X Tabs 20Mg Please give 1/2 tablet once daily for or after food	1/2 tab per day	10	0.595238	1	Otitis	1	Staffordshire bull terrier	2	1	14		2	1	0.662513	15.094			3
1244	17	Pred-X Tabs 20Mg 1 1/2 tablet twice daily	3 tab per day	60	3.52941	3	IMHA or internal haemorrhage, severe anaemia. Ultimately euthanised	6	Australian Cattle Dog	5	10	122		3	1	0.66776	89.8526			1
17270	17	Macrolone Tabs 20Mg --with a meal or immediately after a meal. Give 1 tablet daily for 3 days	1 tab per day	20	1.17647	2	Otitis	1	Lagotto	3	3	41		2	1	0.66776	29.9509			1
4448	17	20Mg Give 1/2 twice daily for 4 days	1 tab per day	20	1.17647	2	Skin	1	Staffordshire bull terrier	2	4	52		2	1	0.66776	29.9509			1
17977	17	Pred-X Tabs 20Mg 1 tablet daily for 3 days with food	1 tab per day	20	1.17647	2	Otitis	1	Poodle	7	8	102		2	1	0.66776	29.9509			3
2570	17	Microlone Tabs 5Mg Give 3 tablets once daily for 2 days	3 tab per day	15	0.882353	1	Skin	1	Kelpie	5	0.41	5		2	1	0.66776	22.4631			2
8500	17	Pred-X Tabs 20Mg Give HALF a tablet ONCE daily for 4 days	0.5 tab per day	10	0.588235	1	Skin	1	staffordshire bull terrier	2	0.58	7		2	1	0.66776	14.9754			1
10799	17	Macrolone Tabs 20Mg Give 1/2 tablet orally for 7 days	1/2 tab per day	10	0.588235	1	Otitis	1	Staffordshire bull terrier	2	3	38		2	1	0.66776	14.9754			1
2901	17	Prednil Tabs 1 tablet every second day with food	0.5 tab per day	2.5	0.147059	0	Skin	1	Terrier	2	6	74		2	1	0.66776	3.74386			3
4187	17.1	Prednil Tabs Give 4 tablets today	4 tab per day	20	1.16959	2	Skin: Urticaria	1	Kelpie	5	0.5	6		2	1	0.670376	29.834			0
1257	17.1	Pred-X Tabs 20Mg Give one tablet once a day for 2 days.	1 tab per day	20	1.16959	2	Skin	1	Border Collie	5	1	16		2	1	0.670376	29.834			0
2396	17.1	Pred-X Tabs 20Mg Starting tomorrow morning. Give half (1/2) a tablet twice a day for 7 days	1 tab per day	20	1.16959	2	Otitis	1	Kelpie	5	3	39		2	1	0.670376	29.834			3
4300	17.13	Prednil Tabs Give 3 tablets daily for 2 days	3 tab per day	15	0.875657	1	Otitis	1	Lagotto	3	4	53		2	1	0.67116	22.3494			3
18441	17.15	Macrolone Tabs 20Mg Start Thursday Give one tablet once a day for 5 days	1 tab per day	20	1.16618	2	Neurological: Suspect IVDD	5	Cocker Spaniel	3	10	125		2	1	0.671683	29.776			1
890	17.2	Pred-X Tabs 20Mg Give ONE tablet ONCE daily for 7 days	1 tab per day	20	1.16279	2	Skin	1	Kelpie	5	0.58	7		2	1	0.672988	29.7182			0
4503	17.2	Pred-X Tabs 20Mg Give half a tablet twice daily for 3 days	1 tab per day	20	1.16279	2	Skin	1	Staffordshire bull terrier	2	2	25		2	1	0.672988	29.7182			1
5855	17.2	Pred-X Tabs 5Mg 2 tablet once a day for 3 days	2 tab per day	10	0.581395	1	Skin	1	Staffordshire bull terrier	2	0.5	6		2	1	0.672988	14.8591			2
14224	17.2	Prednil Tabs Give one tablet twice a day for a week	2 tab per day	10	0.581395	1	Skin	1	Staffordshire Bull Terrier	2	3	36		2	1	0.672988	14.8591			1
12576	17.2	Pred-X Tabs 20Mg Give half (1/2) tablet once daily for 5 days	0.5 tab per day	10	0.581395	1	Skin	1	Bull terrier	2	9	110		2	1	0.672988	14.8591			1
12574	17.3	Macrolone Tabs 20Mg Give 1/2 tablet twice daily for 4 days	1 tab per day	20	1.15607	2	Skin	1	Bull arab	0	0.75	9		2	1	0.675593	29.6036			1
14044	17.3	Pred-X Tabs 20Mg Give 1/2 tablet TWICE daily for 5 days	1 tab per day	20	1.15607	2	Skin	1	Pug	1	9	117		2	1	0.675593	29.6036			3
13345	17.3	Macrolone Tabs 20Mg Give 1 tablet ONCE every 24 hours for 7 days	1 tab per day	20	1.15607	2	Otitis	1	Spoodle	0	11	143		2	1	0.675593	29.6036			3
5599	17.4	Macrolone Tabs 20Mg One (1) tablet twice a day for 3 days	2 tab per day	40	2.29885	3	Skin: rash, suspect allergies	1	Border collie	5	2	33		2	1	0.678194	58.9801			0
1201	17.4	Macrolone Tabs 20Mg Give 1 tablet morning and night for 2 days	2 tab per day	40	2.29885	3	Trauma: Ocular, haemorrhage and miotic pupil	2	Staffordshire bull terrier	2	5	66		2	1	0.678194	58.9801			1
17557	17.4	Pred-X Tabs 20Mg Give 3/4 tablet TWICE daily for 3 days t	1.5 tab per day	30	1.72414	3	Otitis	1	Bulldog	7	8	103		2	1	0.678194	44.2351			1
14989	17.4	Macrolone Tabs 20Mg Give 1 tablet once daily for 5 days	1 tab per day	20	1.14943	2	Skin	1	Kelpie	5	4	54		2	1	0.678194	29.4901			3
6648	17.4	Pred-X Tabs 20Mg Give one tablet each morning for 5 days	1 tab per day	20	1.14943	2	Neoplasia: Mast Cell Tumour	1	Staffordshire bull terrier	2	6	75		3	1	0.678194	29.4901			3
1876	17.4	Macrolone Tabs 20Mg Half a tablet twice a day for 5 days	1 tab per day	20	1.14943	2	Skin	1	Cocker spaniel	3	10	130		2	1	0.678194	29.4901			3
18121	17.5	Pred-X Tabs 20Mg Give 1 tablet BID 2 days	2 tab per day	40	2.28571	3	Skin: dermatitis	1	Staffordshire bull terrier	2	2	24		2	1	0.68079	58.7552			1
6540	17.5	Macrolone Tabs 20Mg One half (1/2) tablet twice a day for 5 days	1 tab per day	20	1.14286	2	Skin	1	Border Collie	5	1	12		2	1	0.68079	29.3776			3
4860	17.5	Pred-X Tabs 20Mg Give ONE tablet ONCE daily for 3 days	1 tab per day	20	1.14286	2	Skin	1	Staffordshire bull terrier	2	3	36		2	1	0.68079	29.3776			0
19231	17.5	Macrolone Tabs 20Mg One tablet once daily until advised to lower dosag	1 tab per day	20	1.14286	2	Skin	1	Staffordshire bull terrier	2	4	49		2	1	0.68079	29.3776			1
14817	17.5	Macrolone Tabs 20Mg Give one tablet once daily each morning with food for 2 weeks	1 tab per day	20	1.14286	2	Neurological: FL hypermetric, wobbler vs GME vs degenerative. Pred trial	5	Staffordshire bull terrier	2	10	131			1	0.68079	29.3776			1
2665	17.5	Microlone Tabs 5Mg Give 3 tablets once daily for 5 days;	3 tab per day	15	0.857143	1	Skin	1	Kelpie	5	3	45		2	1	0.68079	22.0332			3
15585	17.5	Pred-X Tabs 5Mg Please give 2 tablets ONCE a day for 5 days	2 tab per day	10	0.571429	1	Otitis	1	Swedish Lapphund	5	2	31		2	1	0.68079	14.6888			1
11117	17.5	Prednil Tabs One (1) tablet twice a day for 3 days	2 tab per day	10	0.571429	1	Skin	1	Staffordshire bull terrier	2	5	60		2	1	0.68079	14.6888			3
18113	17.6	Pred-X Tabs 20Mg Give 1 tablet TWICE daily for 7 days	2 tab per day	40	2.27273	3	Skin: severe scabbing of nose one ddx SLE	1	Kelpie	5	6	74		3	1	0.683381	58.5325			3
7932	17.6	Pred-X Tabs 20Mg Give 1 tablet once daily for 3 day	1 tab per day	20	1.13636	2	Skin	1	Staffordshire bull terrier	2	6	74		2	1	0.683381	29.2662			1
18161	17.6	Macrolone Tabs 20Mg One (1) tablet once a day for 7 days;	1 tab per day	20	1.13636	2	Skin	1	Kelpie	5	13	159		2	1	0.683381	29.2662			1
2858	17.6	Macrolone Tabs 20Mg Please give half a tablet every second day as needed	0.25 tab per day	5	0.284091	0	Skin	1	Corgi	5	11	135		2	1	0.683381	7.31656			3
4229	17.63	Pred-X Tabs 20Mg Give 1 tablet daily for 3 days	1 tab per day	20	1.13443	2	Otitis	1	Beagle	4	9	113		2	1	0.684158	29.233			1
3303	17.7	Pred-X Tabs 20Mg Give half (1/2) a tablet TWICE a day for 4 days;	1 tab per day	20	1.12994	2	Skin	1	Kelpie	5	1	15		2	1	0.685968	29.1559			3
2391	17.7	Pred-X Tabs 20Mg Give half a tablet teice daily for 7 days	1 tab per day	20	1.12994	2	Otitis	1	Kelpie	5	1	16		2	1	0.685968	29.1559			3
6016	17.8	Macrolone Tabs 20Mg ONE tablet twice a day for 5 days	2 tab per day	40	2.24719	3	Skin: dermatitis and otitis	1	Chow Chow	7	0.66	8		2	1	0.688549	58.0932			2
18239	17.8	Macrolone Tabs 20Mg Give 1 tablet once daily for 3 days	1 tab per day	20	1.1236	2	Skin	1	Schnauzer	6	8	102		2	1	0.688549	29.0466			3
18773	17.8	Pred-X Tabs 5Mg Give 2 tabs TWICE daily for 3d	4 tab per day	20	1.1236	2	Skin	1	Spoodle	0	9	108		2	1	0.688549	29.0466			3
929	17.9	Pred-X Tabs 20Mg Give one and a half tablets once daily	1.5 tab per day	30	1.67598	3	No history		Boxer	6	10	122			1	0.691125	43.4075			1
4469	17.9	Pred-X Tabs 20Mg Give 1/2 tablet twice daily for 5 days;	1 tab per day	20	1.11732	2	Neoplasia: Mass on nose, undefined	1	Staffordshire	2	13	156		2	1	0.691125	28.9383			2
2554	17.9	Microlone Tabs 5Mg Give 1 tablet twice daily	2 tab per day	10	0.558659	1	Hypoglycaemia	7	Dalmatian	7	12	149		1	1	0.691125	14.4692			1
12301	18	Macrolone Tabs 20Mg Give ONE tablet TWICE a day for 3 days	2 tab per day	40	2.22222	3	Otitis	1	Staffordshire bull terrier	2	0.58	7		2	1	0.693697	57.6621			3
8397	18	Pred-X Tabs 20Mg give 1 tablet daily	1 tab per day	20	1.11111	2	Otitis	1	Siberian husky	6	2	24		2	1	0.693697	28.831			1
2543	18	Pred-X Tabs 20Mg Initial dosew 1 tabletONCE daily for 3-5 d	1 tab per day	20	1.11111	2	Skin	1	Staffordshire bull terrier	2	2	31		2	1	0.693697	28.831			1
602	18	Pred-X Tabs 20Mg please give 1 tablet once daily for 3 days	1 tab per day	20	1.11111	2	Skin	1	Cocker Spaniel	3	6	73		2	1	0.693697	28.831			3
14713	18	Macrolone Tabs 20Mg Give 1/2 tablet twice daily for 3 days	1 tab per day	20	1.11111	2	Skin	1	Kelpie	5	7	84		2	1	0.693697	28.831			1
10462	18	Macrolone Tabs 20Mg Give half (1/2) tablet twice a day for 5 day;	1 tab per day	20	1.11111	2	Otitis	1	Border Collie	5	10	121		2	1	0.693697	28.831			1
11390	18	Prednil Tabs EXP 09/2019 Give 1 tablet twice daily for 3 days	2 tab per day	10	0.555556	1	Skin	1	Staffordshire bull terrier	2	8	107		2	1	0.693697	14.4155			1
7775	18.1	Macrolone Tabs 20Mg Give 1 tablet once a day for 1 week;	1 tab per day	20	1.10497	2	Skin	1	Staffordshire bull terrier	2	0.66	8		2	1	0.696264	28.7247			1
12513	18.1	Pred-X Tabs 20Mg Give 1 tab once daily for 3 days	1 tab per day	20	1.10497	2	Skin	1	Whippet	4	1	15		2	1	0.696264	28.7247			3
6273	18.1	Macrolone Tabs 20Mg Half (1/2) a tablet twice a day for 3 days;	1 tab per day	20	1.10497	2	Skin	1	Border collie	5	13	167		2	1	0.696264	28.7247			1
10546	18.1	Macrolone Tabs 20Mg Give 1/2 tablet ONCE a day for 3 days	0.5 tab per day	10	0.552486	1	Skin	1	Staffordshire bull terrier	2	0.5	6		2	1	0.696264	14.3624			2
7459	18.2	Pred-X Tabs 20Mg Give one tablet once a day	1 tab per day	20	1.0989	2	No history		Staffordshire bull terrier	2	11	133			1	0.698826	28.6194			3
55	18.2	Pred-X Tabs 5Mg Give 1 tablet daily for 5 days	1 tab per day	5	0.274725	0	Skin	1	Pug	1	7	85		2	1	0.698826	7.15486			0
12633	18.3	Macrolone Tabs 20Mg Give ONE tablet TWICE a day for 3 days	2 tab per day	40	2.18579	3	Skin: dermatitis	1	Cocker Spaniel	3	3	43		2	1	0.701383	57.0302			3
14818	18.3	Pred-X Tabs 5Mg Give 3 tablets daily for 4 days; t	3 tab per day	15	0.819672	1	Skin	1	Brittany	3	3	46		2	1	0.701383	21.3863			1
5152	18.3	Pred-X Tabs 20Mg Give 1/2 tablet once per day for 3 days	0.5 tab per day	10	0.546448	1	Skin: interdigital lesion, cystic	1	Beagle	4	14	175		2	1	0.701383	14.2575			3
10023	18.3	Pred-X Tabs 20Mg Give HALF a tablet daily for 4 days;	0.5 tab per day	10	0.546448	1	IMHA: previous diagnosis	6	Cocker Spaniel	3	6	79		3	1	0.701383	14.2575			3
13895	18.34	Macrolone Tabs 20Mg Give one tablet once daily for 5 days	1 tab per day	20	1.09051	2	Skin: rash	1	Border Collie	7	12	145		2	1	0.702405	28.4736			1
7099	18.4	Pred-X Tabs 5Mg give 1 tablet twice daily for 2 days	2 tab per day	10	0.543478	1	Skin	1	Labradoodle	0	3	44		2	1	0.703936	14.2058			3
2265	18.4	Macrolone Tabs 20Mg 1/2 tablet daily until scratching controlled(usually3-5 days)	0.5 tab per day	10	0.543478	1	Skin	1	Border collie	5	8	99		2	1	0.703936	14.2058			1
5676	18.5	Macrolone Tabs 20Mg Give 1 tablet a day for 3 days	1 tab per day	20	1.08108	2	Skin	1	Shar-Pei	7	0.75	9		2	1	0.706484	28.3092			3
2012	18.5	Pred-X Tabs 20Mg Give 1 tablet ONCE a day for 4 days	1 tab per day	20	1.08108	2	Skin	1	staffordshire bull terrier	2	2	24		2	1	0.706484	28.3092			1
4087	18.5	Pred-X Tabs 20Mg Give half (1/2) tablet twice daily for 5 days	1 tab per day	20	1.08108	2	Skin	1	Kelpie	5	4	48		2	1	0.706484	28.3092			1
7838	18.5	Macrolone Tabs 20Mg Give half a tablet twice a day for 3 days	1 tab per day	20	1.08108	2	Skin	1	Bull arab	0	5	61		2	1	0.706484	28.3092			1
16955	18.5	Pred-X Tabs 5Mg Give 2 tablet TWICE daily for 4 days	4 tab per day	20	1.08108	2	Skin	1	Kelpie	5	8	100		2	1	0.706484	28.3092			1
11398	18.5	Macrolone Tabs 20Mg Half (1/2) a tablet once a day	0.5 tab per day	10	0.540541	1	Neoplasia: Mast Cell Tumour	1	Staffordshire bull terrier	2	12	145		3	1	0.706484	14.1546			1
7055	18.5	Pred-X Tabs 20Mg give half a tab once daily for 5 days	0.5 tab per day	10	0.540541	1	Skin	1	Australian Cattle Dog	5	13	159		2	1	0.706484	14.1546			3
6605	18.6	Pred-X Tabs 20Mg Give one tablet twice daily for 5 days	2 tab per day	40	2.15054	3	Skin: dermatitis	1	Bull terrier	2	2	30		2	1	0.709028	56.4153			2
486	18.6	Pred-X Tabs 20Mg Starting tomorrow morning given 1/2 tablet morning and night for 2 days	1 tab per day	20	1.07527	2	Skin: Urticaria	1	Australian Cattle Dog	5	4	48		2	1	0.709028	28.2076			1
4970	18.6	Pred-X Tabs 20Mg Give 1 tablet once daily as needed	1 tab per day	20	1.07527	2	Skin	1	Beagle	4	6	76		2	1	0.709028	28.2076			1
1753	18.6	Macrolone Tabs 20Mg Give ONE tablet sdail	1 tab per day	20	1.07527	2	Skin	1	Welsh Springer Spaniel	3	7	89		2	1	0.709028	28.2076			1
13457	18.6	Pred-X Tabs 5Mg Give 1 tablet TWICE daily for 3 day	2 tab per day	10	0.537634	1	Skin/neoplasia: mass, uncertain aeitiology, possible MCST	1	Staffordshire bull terrier	2	1	18		3	1	0.709028	14.1038			1
4929	18.6	Pred-X Tabs 20Mg Give half tablet once daily for 4 days	0.5 tab per day	10	0.537634	1	Skin	1	Staffordshire bull terrier	2	2	31		2	1	0.709028	14.1038			0
3576	18.6	Pred-X Tabs 20Mg give 1/2 tablet once daily.	0.5 tab per day	10	0.537634	1	Neurological: Vestibular, suspected otitis media	5	Beagle	4	5	70		2	1	0.709028	14.1038			3
8353	18.7	Pred-X Tabs 20Mg START THURS PM Give one (1) tablet ONCE daily for 3 days	1 tab per day	20	1.06952	2	Skin: Urticaria	1	Staffordshire bull terrier	2	0.5	6		2	1	0.711567	28.107			1
17153	18.7	Pred-X Tabs 20Mg give 1 tablet once daily for 3 days	1 tab per day	20	1.06952	2	Skin	1	Staffordshire bull terrier	2	9	114		2	1	0.711567	28.107			1
17677	18.7	Pred-X Tabs 5Mg Give ONE tablet twice daily for 5 days	2 tab per day	10	0.534759	1	Skin	1	staffordshire bull terrier	2	4	56		2	1	0.711567	14.0535			1
14587	18.75	Macrolone Tabs 20Mg Please give HALF (1/2) tablet TWICE daily for 3 days.	1 tab per day	20	1.06667	2	Otitis	1	Labradoodle	0	0.83	10		2	1	0.712835	28.057			1
13804	18.78	Macrolone Tabs 20Mg Give 1/2 tablet once daily or every 2nd day	0.5 tab per day	10	0.532481	1	Skin	1	Hungarian Visla	3	13	157		2	1	0.713595	14.0136			1
10617	18.8	Macrolone Tabs 20Mg Give half a tablet twice daily for 5 days	1 tab per day	20	1.06383	2	Skin	1	Shar-Pei	7	7	92		2	1	0.714101	28.0072			0
13082	18.8	Microlone Tabs 5Mg Give one (1) tablet every day	1 tab per day	5	0.265957	0	Otitis	1	Poodle	7	4	55		2	1	0.714101	7.00181			3
6507	18.8	Pred-X Tabs 5Mg HALF (1/2) tablet once daily	0.5 tab per day	2.5	0.132979	0	Addisons	7	Labradoodle	0	5	65		1	1	0.714101	3.5009			3
18465	18.85	Macrolone Tabs 20Mg Give half a tablet every second day	0.25 tab per day	5	0.265252	0	No history (unclear)		Staffordshire bull terrier	2	11	136			1	0.715367	6.98942			1
7171	18.9	Pred-X Tabs 20Mg Give one tablet morning and half a tablet at night	1.5 tab per day	30	1.5873	3	Neoplasia: Lymphoma	6	Border collie	5	13	164		3	1	0.716632	41.8625			3
3062	19	Pred-X Tabs 20Mg Give 1 tablet TWICE daily for 2 days	2 tab per day	40	2.10526	3	Skin: pruritus, suspect atopy	1	Border collie	5	12	154		2	1	0.719157	55.6207			1
15352	19	Macrolone Tabs 20Mg Give 1/2 a tablet twice a day for 2 days	1 tab per day	20	1.05263	2	Otitis	1	Cocker Spaniel	3	3	37		2	1	0.719157	27.8103			3
13162	19	Macrolone Tabs 20Mg HALF a tablet TWICE daily for five days;	1 tab per day	20	1.05263	2	Skin	1	Dalmatian	7	13	155		2	1	0.719157	27.8103			1
12010	19	Niralone Tabs Give 1 tablet morning and night for 7 days	2 tab per day	10	0.526316	1	Skin	1	British Bulldog	7	0.58	7		2	1	0.719157	13.9052			3
11421	19	Macrolone Tabs 20Mg Give 1/2 tablet as required for itching	1/2 tab per day	10	0.526316	1	Skin	1	Pug	1	5	64		2	1	0.719157	13.9052			1
15146	19	Macrolone Tabs 20Mg Give 1/2 tablet once a day for 5 days	0.5 tab per day	10	0.526316	1	Skin	1	staffordshire bull terrier	2	8	97		2	1	0.719157	13.9052			3
11759	19	Pred-X Tabs 5Mg Give ONE tablet each morning as required	1 tab per day	5	0.263158	0	Skin	1	Beagle	4	3	47		2	1	0.719157	6.95258			3
9231	19	Pred-X Tabs 20Mg Half (1/2) a tablet once every second day	0.25 tab per day	5	0.263158	0	Skin	1	Cocker Spaniel	3	10	125		2	1	0.719157	6.95258			3
1483	19.1	Pred-X Tabs 20Mg Give one tablet daily for 3 days	1 tab per day	20	1.04712	2	Skin	1	Australian Cattle Dog	5	3	46		2	1	0.721678	27.7132			0
5759	19.1	Macrolone Tabs 20Mg Give 1 tablet daily for 3 days.	1 tab per day	20	1.04712	2	Skin	1	Australian Cattle Dog	5	7	84		2	1	0.721678	27.7132			1
4561	19.1	Pred-X Tabs 20Mg Give 1/2 a tablet ONCE daily for 5 days	0.5 tab per day	10	0.52356	1	Skin	1	Staffordshire bull terrier	2	6	74		2	1	0.721678	13.8566			1
16516	19.1	Pred-X Tabs 5Mg Give ONE tablet TWICE daily for 7 days	2 tab per day	10	0.52356	1	Skin	1	staffordshire bull terrier	2	9	112		2	1	0.721678	13.8566			3
2614	19.2	No label but in history describes 10mg BID		20	1.04167	2	Skin	1	Border Collie	5	8	101		2	1	0.724195	27.6169			1
15405	19.2	Macrolone Tabs 20Mg One tablet once a day for 7 days	1 tab per day	20	1.04167	2	Skin	1	Golden Retriever	3	12	146		2	1	0.724195	27.6169			1
3146	19.2	Pred-X Tabs 20Mg Give half tablet once daily for 5 days	1/2 tab per day	10	0.520833	1	Otitis	1	Border Collie	5	3	38		2	1	0.724195	13.8084			1
17505	19.2	Pred-X Tabs 20Mg Give 1/2 tablet ONCE a day for 5 days	0.5 tab per day	10	0.520833	1	Skin	1	Staffordshire bull terrier	2	7	90		2	1	0.724195	13.8084			2
16511	19.2	Pred-X Tabs 5Mg Give 2 tablets daily for x2 days	2 tab per day	10	0.520833	1	Otitis	1	staffordshire bull terrier	2	11	136		2	1	0.724195	13.8084			1
16824	19.2	Pred-X Tabs 20Mg give 1/2 tablet once daily for 4 day	1/2 tab per day	10	0.520833	1	Respiratory: Reverse sneezing	3	Border Collie	5	1	19		2	1	0.724195	13.8084			1
11561	19.2	Pred-X Tabs 5Mg One (1) tablet each morning as required to control itching	1 tab per day	5	0.260417	0	Skin	1	Border collie	5	0.83	10		2	1	0.724195	6.90422			2
6596	19.2	Pred-X Tabs 20Mg Give 1/2 tablet every second day	0.25 tab per day	5	0.260417	0	DJD and skin, lameness primary	8	Kelpie	5	14	175		2	1	0.724195	6.90422			3
2761	19.3	Macrolone Tabs 20Mg Give 1 tablet once daily for 10 days	1 tab per day	20	1.03627	2	Skin	1	staffordshire bull terrier	2	0.5	6		2	1	0.726707	27.5214			3
8956	19.3	Pred-X Tabs 20Mg Give half (1/2) a tablet twice a day for 3 days	1 tab per day	20	1.03627	2	Skin	1	Shar-Pei	7	1	16		2	1	0.726707	27.5214			1
14573	19.3	Macrolone Tabs 20Mg Please give ONE (1) tablet ONCE daily for 7 days	1 tab per day	20	1.03627	2	Discoid lupus: suspected	1	Kelpie	5	2	31		3	1	0.726707	27.5214			1
13352	19.3	Pred-X Tabs 5Mg Give 1 tablet WITH FOOD TWICE daily for 5 days	2 tab per day	10	0.518135	1	Skin	1	British Bulldog	7	1	13		2	1	0.726707	13.7607			2
9022	19.3	Pred-X Tabs 5Mg Please give 1 tablet morning and evening for 3 days	2 tab per day	10	0.518135	1	Skin	1	Staffordshire bull terrier	2	1	13		2	1	0.726707	13.7607			2
14943	19.3	Macrolone Tabs 20Mg Give HALF a tablet; ONCE a day.	0.5 tab per day	10	0.518135	1	Skin	1	staffordshire bull terrier	2	6	77		2	1	0.726707	13.7607			3
10248	19.4	Pred-X Tabs 5Mg give 2 tablets twice daily for 3 days	4 tab per day	20	1.03093	2	Otitis	1	staffordshire bull terrier	2	1	18		2	1	0.729215	27.4267			3
5641	19.4	Macrolone Tabs 20Mg Give 1 tablet once daily for 3-4 days	1 tab per day	20	1.03093	2	Skin	1	Staffordshire bull terrier	2	2	31		2	1	0.729215	27.4267			0
67	19.4	Macrolone Tabs 20Mg One (1) tablet once a day for 3 days	1 tab per day	20	1.03093	2	Skin	1	Staffordshire bull terrier	2	10	125		2	1	0.729215	27.4267			3
12083	19.5	Pred-X Tabs 5Mg Give 2 tablets TWICE daily for 2 days	4 tab per day	20	1.02564	2	Skin	1	Bull mastiff	0	0.41	5		2	1	0.731719	27.3329			3
2005	19.5	Pred-X Tabs 20Mg Give 1 tablet ONCE a day for 3 days	1 tab per day	20	1.02564	2	Skin	1	Kelpie	5	1	21		2	1	0.731719	27.3329			1
771	19.5	Pred-X Tabs 20Mg Use 1/2 tablet twice daily for 5 days	1 tab per day	20	1.02564	2	Otitis	1	Groodle	0	2	32		2	1	0.731719	27.3329			1
18982	19.5	Pred-X Tabs 20Mg STARTING TUESDAY EVENING. Give 1 tablet ONCE daily for 5 days	1 tab per day	20	1.02564	2	Skin	1	Spaniel	0	8	96		2	1	0.731719	27.3329			3
1205	19.5	Pred-X Tabs 20Mg Please give 1 tablet once a day for 4 days;	1 tab per day	20	1.02564	2	Skin	1	Staffordshire bull terrier	2	9	114		2	1	0.731719	27.3329			3
4348	19.5	Pred-X Tabs 20Mg Cortisone/Anti-inflammatory for Skin Give 1/2 tablet twice daily for 2 days	1 tab per day	20	1.02564	2	Skin	1	Beagle	4	11	139		2	1	0.731719	27.3329			1
5069	19.5	Niralone Tabs Give one tablet each morning for three morning	1 tab per day	5	0.25641	0	Skin	1	Staffordshire bull terrier	2	0.41	5		2	1	0.731719	6.83322			0
13207	19.6	Macrolone Tabs 20Mg ONE tablet ONCE daily x 3 days	1 tab per day	20	1.02041	2	Skin: Vulval inflammation	1	Bulldog	7	5	66		2	1	0.734219	27.2398			1
4298	19.6	Pred-X Tabs 20Mg Give half a tablet twice a day for 3 days;	1 tab per day	20	1.02041	2	Skin	1	Staffordshire bull terrier	2	11	131		2	1	0.734219	27.2398			3
15613	19.6	Pred-X Tabs 20Mg Half (1/2) a tablet twice a day. Then half (1/2) a tablet once a day	1 tab per day	20	1.02041	2	Respiratory: Sneezing, nasal discharge	3	Border Collie	5	1	21		2	1	0.734219	27.2398			1
13258	19.6	Microlone Tabs 5Mg Give one tablet twice a day for 3 days	2 tab per day	10	0.510204	1	Skin	1	Cocker Spaniel	3	12	155		2	1	0.734219	13.6199			3
19025	19.7	Macrolone Tabs 20Mg Give ONE AND A HALF tablets ONCE daily until otherwise directe	1.5 tab per day	30	1.52284	3	Neoplasia: Lymphoma	6	Beagle	4	10	120		3	1	0.736714	40.7214			3
1323	19.7	Pred-X Tabs 20Mg Give 1 tablet once daily for 2 days	1 tab per day	20	1.01523	2	Skin	1	Maremma	5	0.33	4		2	1	0.736714	27.1476			2
3072	19.7	Pred-X Tabs 20Mg give 1/2 tablet twice daily for 3 days	1 tab per day	20	1.01523	2	Skin	1	Staffordshire bull terrier	2	1	16		2	1	0.736714	27.1476			1
7621	19.7	Macrolone Tabs 20Mg Give 1 tablet tonight; then give 1 tablet for 3 mornings	1 tab per day	20	1.01523	2	Otitis	1	Beagle	4	1	20		2	1	0.736714	27.1476			3
12800	19.7	Macrolone Tabs 20Mg give half a tablet once daily for 5 days	0.5 tab per day	10	0.507614	1	Skin	1	Border collie	5	14	168		2	1	0.736714	13.5738			2
13883	19.78	Macrolone Tabs 20Mg give 1 tablet daily for 3 days	1 tab per day	20	1.01112	2	Skin	1	Kelpie	5	6	82		2	1	0.738707	27.0743			1
14828	19.8	Macrolone Tabs 20Mg Give one (1) tablet once daily for 5 days	1 tab per day	20	1.0101	2	Skin	1	Staffordshire bull terrier	2	3	36		2	1	0.739205	27.0561			1
17000	19.8	Pred-X Tabs 20Mg One (1) tablet once a day for 7 days	1 tab per day	20	1.0101	2	Ocular: discharge	2	Border collie	5	4	54		2	1	0.739205	27.0561			3
1599	20	Pred-X Tabs 20Mg Give 1 tablet twice daily with food for 3 days	2 tab per day	40	2	3	Skin: pyoderma	1	Australian Cattle Dog	5	5	65		2	1	0.744174	53.7508			2
12763	20	Pred-X Tabs 20Mg Start tomorrow afternoon 4/8/16 Give half a tablet twice daily for 7 days	1 tab per day	20	1	1	Skin	1	Kelpie	5	0.91	11		2	1	0.744174	26.8754			3
2508	20	Pred-X Tabs 20Mg Week 1: half a tablet twice a day	1 tab per day	20	1	1	Skin	1	Staffordshire bull terrier	2	2	33		2	1	0.744174	26.8754			2
14941	20	Macrolone Tabs 20Mg Give 1 tablet once daily for 5 days	1 tab per day	20	1	1	Skin	1	Koolie	0	3	45		2	1	0.744174	26.8754			3
15936	20	Pred-X Tabs 20Mg Please give 1 tablet daily for 5 days;	1 tab per day	20	1	1	Skin	1	Staffordshire bull terrier	2	8	102		2	1	0.744174	26.8754			1
10565	20	Macrolone Tabs 20Mg Give HALF (1/2) a tablet once daily for one week	0.5 tab per day	10	0.5	1	Skin	1	Staffordshire bull terrier	2	0.58	7		2	1	0.744174	13.4377			1
2679	20	Macrolone Tabs 20Mg Give 1 tablet every second day for a further 14 day period	0.5 tab per day	10	0.5	1	Skin	1	Labrador	3	6	72		2	1	0.744174	13.4377			3
155	20	Pred-X Tabs 5Mg Give 2 tablets daily for 3 days	2 tab per day	10	0.5	1	Skin	1	Beagle	4	10	132		2	1	0.744174	13.4377			3
19119	20	Macrolone Tabs 20Mg Give 0.5 tablet every 2nd day with food;	0.25 tab per day	5	0.25	0	Skin	1	Staffordshire bull terrier	2	6	72		2	1	0.744174	6.71886			3
17074	20.1	Macrolone Tabs 20Mg Give 1 tablet once daily for 3 days	1 tab per day	20	0.995025	1	Skin	1	Kelpie	5	1	22		2	1	0.746653	26.7862			3
9247	20.1	Pred-X Tabs 20Mg Please give one tablet daily for 7 days	1 tab per day	20	0.995025	1	Skin	1	Staffordshire bull terrier	2	7	93		2	1	0.746653	26.7862			3
11290	20.1	Macrolone Tabs 20Mg 1/2 tablet twice daily for 4 days	1 tab per day	20	0.995025	1	Skin	1	Staffordshire bull terrier	2	9	111		2	1	0.746653	26.7862			2
16907	20.1	Pred-X Tabs 5Mg give 2 tablets once daily for 4 days	2 tab per day	10	0.497512	1	Otitis: Aural haematoma	1	Border collie	5	12	149		2	1	0.746653	13.3931			3
1504	20.2	Pred-X Tabs 20Mg Give ONE tablet every day for 3 days t	1 tab per day	20	0.990099	1	Skin	1	Staffordshire bull terrier	2	7	89		2	1	0.749127	26.6977			1
6051	20.2	Macrolone Tabs 20Mg Please give 1/2 tablet morning and night each day	1 tab per day	20	0.990099	1	Skin	1	Staffordshire bull terrier	2	7	94		2	1	0.749127	26.6977			1
11542	20.2	Pred-X Tabs 20Mg Give ONE (1) tablet ONCE daily in the mornings until finished.	1 tab per day	20	0.990099	1	Ocular: Conjunctivitis	2	Staffordshire bull terrier	2	1	22		2	1	0.749127	26.6977			3
5486	20.2	Pred-X Tabs 20Mg Give 1/2 tablet twice a week	0.14 tab per day	2.8	0.138614	0	IMHA: taper	6	Kelpie	5	12	144		3	1	0.749127	3.73768			0
2483	20.3	Pred-X Tabs 20Mg give 1 tablet twice daily by mouth	2 tab per day	40	1.97044	3	Nasal: Skin changes, SLE	1	Border collie	5	3	41		3	1	0.751598	53.22			1
3246	20.3	Pred-X Tabs 20Mg Give 1/2 tablet twice daily for 3 days;	1 tab per day	20	0.985222	1	Skin	1	Staffordshire bull terrier	2	0.66	8		2	1	0.751598	26.61			1
1794	20.3	Pred-X Tabs 20Mg Give 1 tablet once daily for 3 days	1 tab per day	20	0.985222	1	Skin	1	Staffordshire bull terrier	2	1	19		2	1	0.751598	26.61			1
19234	20.3	Macrolone Tabs 20Mg Give 1 tablet once daily for 5 days;	1 tab per day	20	0.985222	1	Skin	1	staffordshire bull terrier	2	5	64		2	1	0.751598	26.61			0
7221	20.3	Pred-X Tabs 20Mg Give half a tablet TWICE a day for 7 days	1 tab per day	20	0.985222	1	Skin	1	Cocker Spaniel	3	7	84		2	1	0.751598	26.61			3
2816	20.3	Prednil Tabs Give 1 tablet morning and night for 5 days	2 tab per day	10	0.492611	1	Skin	1	staffordshire bull terrier	2	2	35		2	1	0.751598	13.305			2
4762	20.4	Macrolone 20mg give 1 tablet twice daily for 3 days	2 tab per day	40	1.96078	3	Skin: dermatitis and otitis ddx atopy	1	Staffordshire bull terrier	2	2	34		2	1	0.754064	53.0459			1
385	20.4	Macrolone Tabs 20Mg Give 1 tablet daily for 5 days	1 tab per day	20	0.980392	1	Skin	1	Staffordshire bull terrier	2	7	89		2	1	0.754064	26.523			2
6695	20.4	Pred-X Tabs 5Mg ONE tablet TWICE daily	2 tab per day	10	0.490196	1	Otitis	1	Dalmatian	7	1	15		2	1	0.754064	13.2615			0
4628	20.43	Pred-X Tabs 20Mg Give half a tablet once daily for 8 days	0.5 tab per day	10	0.489476	1	Otitis	1	Border collie	5	1	21		2	1	0.754803	13.2485			3
12601	20.5	Pred-X Tabs 20Mg Please give ONE tablet TWICE a day for THREE days	2 tab per day	40	1.95122	3	Skin	1	Kelpie	5	7	93		2	1	0.756526	52.8733			1
8021	20.5	Pred-X Tabs 20Mg Give 1 tablet once daily for 4 days	1 tab per day	20	0.97561	1	Otitis	1	Bull terrier	2	2	31		2	1	0.756526	26.4366			1
14042	20.5	Pred-X Tabs 20Mg Give HALF a tablet once daily for 3 days.	0.5 tab per day	10	0.487805	1	Otitis	1	German Shepherd	5	0.33	4		2	1	0.756526	13.2183			0
7551	20.5	Pred-X Tabs 20Mg Give half (1/2) tablet orally ONCE a day for 5 days	0.5 tab per day	10	0.487805	1	Skin	1	Staffordshire bull terrier	2	2	28		2	1	0.756526	13.2183			3
15910	20.5	Pred-X Tabs 5Mg Give ONE tablet by mouth TWICE daily for 3d	2 tab per day	10	0.487805	1	Skin	1	Labrador	3	2	29		2	1	0.756526	13.2183			1
8335	20.5	Pred-X Tabs 20Mg Give 1 tablet every 2nd day for 1 week;	0.5 tab per day	10	0.487805	1	Skin	1	Staffordshire bull terrier	2	3	41		2	1	0.756526	13.2183			1
734	20.5	Pred-X Tabs 5Mg Give 1 tablet twice daily for 3 days	2 tab per day	10	0.487805	1	Skin	1	Labradoodle	0	3	47		2	1	0.756526	13.2183			1
10486	20.5	Macrolone Tabs 20Mg Give one half (0;5) tablet once per day for 4 days	0.5 tab per day	10	0.487805	1	Skin: dermatitis	1	Staffordshire bull terrier	2	5	60		2	1	0.756526	13.2183			1
2140	20.5	Macrolone Tabs 20Mg Give 1/4 tab twice daily	1/2 tab per day	10	0.487805	1	Gastrointestinal:Diarrhoea	4	Border Collie	5	15	191		2	1	0.756526	13.2183			1
9641	20.55	Macrolone Tabs 20Mg Give 1 tablet daily for 5 days	1 tab per day	20	0.973236	1	Skin	1	English Bull Terrier	2	7	89		2	1	0.757756	26.3937			1
3338	20.6	Pred-X Tabs 20Mg Please give 1 tablet twice daily for the next 5 days	2 tab per day	40	1.94175	3	Skin	1	Staffordshire bull terrier	2	11	142		2	1	0.758984	52.702			1
18790	20.6	Pred-X Tabs 20Mg Give 1 tablet orally once daily	1 tab per day	20	0.970874	1	Otitis	1	Kelpie	5	3	41		2	1	0.758984	26.351			3
13225	20.6	Macrolone Tabs 20Mg Give HALF a tablet TWICE daily for 7 days	1 tab per day	20	0.970874	1	Skin	1	staffordshire bull terrier	2	5	60		2	1	0.758984	26.351			1
5068	20.6	Pred-X Tabs 20Mg Please give HALF a tablet morning and night for 5 days	1 tab per day	20	0.970874	1	Otitis	1	Staffordshire bull terrier	2	7	84		2	1	0.758984	26.351			1
18635	20.6	Pred-X Tabs 20Mg Give 1 tablet ONCE daily for 3 days t	1 tab per day	20	0.970874	1	Skin	1	Staffordshire bull terrier	2	7	91		2	1	0.758984	26.351			2
18360	20.6	Pred-X Tabs 20Mg Give half ablet TWICE daily for x4days	1 tab per day	20	0.970874	1	Skin	1	German Shepherd	5	9	108		2	1	0.758984	26.351			1
11705	20.6	Pred-X Tabs 5Mg Give ONE tablet TWICE daily for 3 days	2 tab per day	10	0.485437	1	Skin	1	Beagle	4	1	17		2	1	0.758984	13.1755			3
14509	20.6	Pred-X Tabs 5Mg Give 1/2 tablet every second day	0.25 tab per day	1.25	0.0606796	0	No history		Border collie	5	9	113			1	0.758984	1.64694			1
2935	20.7	Pred-X Tabs 20Mg Give one tablet twice a day for 2 days;	2 tab per day	40	1.93237	3	Folliculitis: Immune mediated	1	Staffordshire bull terrier	2	5	61		3	1	0.761439	52.5321			2
3875	20.7	Pred-X Tabs 20Mg Give 1 tablet daily for 3-4 days	1 tab per day	20	0.966184	1	Skin	1	Kelpie	5	2	28		2	1	0.761439	26.2661			1
10130	20.7	Pred-X Tabs 20Mg give one tablet once daily for 5 days;	1 tab per day	20	0.966184	1	Otitis	1	Bull terrier	2	2	30		2	1	0.761439	26.2661			1
12208	20.7	Macrolone Tabs 20Mg Give one (1) tablet ONCE a day for 5 days.	1 tab per day	20	0.966184	1	Skin	1	Staffordshire bull terrier	2	4	56		2	1	0.761439	26.2661			3
12053	20.7	Macrolone Tabs 20Mg Give 1 tablet once daily for 5 days;	1 tab per day	20	0.966184	1	Skin	1	Staffordshire bull terrier	2	10	126		2	1	0.761439	26.2661			3
13450	20.7	Macrolone Tabs 20Mg Give HALF (1/2) tablet ONCE daily for 7 days;	0.5 tab per day	10	0.483092	1	Otitis	1	Groodle	0	9	113		2	1	0.761439	13.133			3
7442	20.8	Macrolone Tabs 20Mg Give ONE (1) tablet once a day	1 tab per day	20	0.961538	1	Skin	1	Australian Cattle Dog	5	13	157		2	1	0.763889	26.1818			3
14785	20.8	Macrolone Tabs 20Mg Give half a tablet every 2nd day (or try every 3 days)	0.25tab per day	5	0.240385	0	Skin	1	Staffordshire bull terrier	2	7	93		2	1	0.763889	6.54545			3
15815	20.9	Pred-X Tabs 20Mg Give HALF tablet TWICE daily for 5 days	1 tab per day	20	0.956938	1	Skin	1	Golden Retriever	3	0.41	5		2	1	0.766335	26.0982			3
18186	20.9	Macrolone Tabs 20Mg Give one daily for 5 day	1 tab per day	20	0.956938	1	Skin	1	Pointer	3	2	26		2	1	0.766335	26.0982			1
13606	20.9	Pred-X Tabs 20Mg Starting tomorrow night; if still itchy; give 1 tablet once daily for 3 days	1 tab per day	20	0.956938	1	Skin	1	Beagle	4	3	38		2	1	0.766335	26.0982			3
4244	20.93	Pred-X Tabs 20Mg Skin allergy medication: cortisone. Give 1/2 tablet twice dialy for 5 day	1 tab per day	20	0.955566	1	Skin	1	Kelpie	5	0.5	6		2	1	0.767069	26.0733			1
8952	21	Pred-X Tabs 20Mg Please give ONE tablet TWICE a day for 3 days.	2 tab per day	40	1.90476	3	Skin	1	Border Collie	5	3	38		2	1	0.768778	52.0306			1
18897	21	Pred-X Tabs 20Mg Give 1 tablet ONCE daily for 5 days	1 tab per day	20	0.952381	1	Skin	1	Staffordshire bull terrier	2	5	70		2	1	0.768778	26.0153			3
6727	21	Pred-X Tabs 20Mg Give one tablet once daily for 4 days	1 tab per day	20	0.952381	1	Skin	1	staffordshire bull terrier	2	12	145		2	1	0.768778	26.0153			1
5071	21	Niralone Tabs Give 2 tablets twice a day for 3 days	4 tab per day	20	0.952381	1	Skin	1	Staffordshire bull terrier	2	12	147		2	1	0.768778	26.0153			3
15950	21	Pred-X Tabs 20Mg Give HALF a tab TWICE daily x 7days	1 tab per day	20	0.952381	1	Respiratory: Cough	3	Siberian Husky	6	5	61		2	1	0.768778	26.0153			1
2781	21	Prednil Tabs Give 1 tablet twice daily for 7 days then 1 tablet once daily	2 tab per day	10	0.47619	1	Skin	1	Kelpie	5	3	43		2	1	0.768778	13.0077			1
14119	21	Prednil Tabs One (1) tablet once a day	1 tab per day	5	0.238095	0	No history (unclear		Beagle	4	9	119			1	0.768778	6.50383			1
3828	21.1	Pred-X Tabs 20Mg Give one tablet twice daily for 2 days	2 tab per day	40	1.89573	3	Skin	1	Border Collie	5	3	38		2	1	0.771217	51.8661			3
12554	21.2	Pred-X Tabs 20Mg Please give 2 tablets once daily for 3 days	2 tab per day	40	1.88679	3	Skin	1	staffordshire bull terrier	2	4	48		2	1	0.773651	51.7029			3
5235	21.2	Macrolone Tabs 20Mg Give ONE tablet Once a day for 2days.	1 tab per day	20	0.943396	1	Skin	1	Border collie	5	5	70		2	1	0.773651	25.8514			1
11913	21.2	Pred-X Tabs 20Mg Please give one tablet daily for 5 days	1 tab per day	20	0.943396	1	Otitis	1	Bulldog	7	8	97		2	1	0.773651	25.8514			1
19375	21.2	Macrolone Tabs 20Mg Give 1 tablet daily for 5 days	1 tab per day	20	0.943396	1	Skin	1	Staffordshire bull terrier	2	9	108		2	1	0.773651	25.8514			1
11461	21.2	x Prednil Tabs Two (2) tablets once a day for 5 days	2 tab per day	10	0.471698	1	Skin	1	Bull arab	0	2	32		2	1	0.773651	12.9257			3
9148	21.3	Pred-X Tabs 20Mg Give 1 tablet morning and night for 5 days	2 tab per day	40	1.87793	3	Shar Pei Mucinosis	1	Shar-Pei	7	4	48		3	1	0.776082	51.5409			3
16327	21.3	Pred-X Tabs 20Mg Give HALF (1/2) tablet by mouth TWICE daily for 3 days	1 tab per day	20	0.938967	1	Otitis	1	Husky	6	1	18		2	1	0.776082	25.7705			1
709	21.3	Pred-X Tabs 5Mg Give 1 tablet twice daily for 3 days;	2 tab per day	10	0.469484	1	Skin	1	Border Collie	5	2	34		2	1	0.776082	12.8852			3
12672	21.3	Macrolone Tabs 20Mg give half a tablet once daily for 5 days	0.5 tab per day	10	0.469484	1	Skin	1	Border Collie	5	3	36		2	1	0.776082	12.8852			2
18726	21.3	Pred-X Tabs 5Mg Give ONE tablet once daily ongoing	1 tab per day	5	0.234742	0	Addisons	7	Labradoodle	0	4	46		1	1	0.776082	6.44262			1
4519	21.4	Pred-X Tabs 20Mg Give 1 tablet twice daily for 4 days;	2 tab per day	40	1.86916	3	Skin	1	Bulldog	7	3	40		2	1	0.778509	51.3802			2
2848	21.4	Macrolone Tabs 20Mg Please give half a tablet twice daily for 5 day	1 tab per day	20	0.934579	1	Skin	1	Kelpie	5	10	126		2	1	0.778509	25.6901			3
15512	21.4	Microlone Tabs 5Mg Give one tablet twice per day for 7 days;	2 tab per day	10	0.46729	1	Skin	1	Pug	1	9	111		2	1	0.778509	12.8451			3
7043	21.5	Pred-X Tabs 20Mg give 1 tab once daily for 2 days	1 tab per day	20	0.930233	1	Skin	1	Irish wolfhound	4	0.58	7		2	1	0.780933	25.6104			0
13614	21.5	Macrolone Tabs 20Mg Give one tablet once a day for 5 days	1 tab per day	20	0.930233	1	Skin: Urticaria	1	Staffordshire bull terrier	2	4	50		2	1	0.780933	25.6104			2
15061	21.5	Macrolone Tabs 20Mg Give ONE tablet daily x seven days	1 tab per day	20	0.930233	1	Skin	1	Staffordshire bull terrier	2	9	112		2	1	0.780933	25.6104			3
11739	21.5	Pred-X Tabs 5Mg Please give TWO tablets once a day for 5 days	2 tab per day	10	0.465116	1	Otitis	1	Kelpie	5	2	24		2	1	0.780933	12.8052			1
18744	21.5	Pred-X Tabs 20Mg Give (1/2) a tablet ONCE daily for 5 days	0.5 tab per day	10	0.465116	1	Otitis	1	Border Collie	7	6	73		2	1	0.780933	12.8052			3
615	21.5	Pred-X Tabs 5Mg Please give 1 tablet once daily for 7 days;	1 tab per day	5	0.232558	0	Neurological: Back pain suspect IVDD	5	Spoodle	0	9	117		2	1	0.780933	6.4026			2
14531	21.6	Macrolone Tabs 20Mg Please give ONE (1) tablet EVERY OTHER DA	1/2 tab per day	10	0.462963	1	Taper: Not specified		Border Collie	5	11	138			1	0.783352	12.7656			3
8033	21.7	Pred-X Tabs 20Mg Give 1 tablet daily for 3 days	1 tab per day	20	0.921659	1	Skin	1	Staffordshire bull terrier	2	8	98		2	1	0.785768	25.4528			3
17642	21.7	Pred-X Tabs 5Mg Give two tablets every day	2 tab per day	10	0.460829	1	Respiratory: Cough	3	Australian Cattle Dog	5	9	116		2	1	0.785768	12.7264			3
1453	21.7	Pred-X Tabs 20Mg Give 1 tablet every second day	1/2 tab per day	10	0.460829	1	No history		Staffordshire bull terrier	2	2	33			1	0.785768	12.7264			0
11544	21.7	Pred-X Tabs 5Mg Give 1 tablet each morning as directed	1 tab per day	5	0.230415	0	Otitis	1	staffordshire bull terrier	2	1	12		2	1	0.785768	6.3632			3
4636	21.72	Pred-X Tabs 20Mg Starting Saturday Give half a tablet in the evening for 6 day	1/2 tab per day	10	0.460405	1	Otitis	1	Boxer	6	0.83	10		2	1	0.786251	12.7186			1
16961	21.8	Pred-X Tabs 5Mg Give 1 tablet at night (to make total of 35mg)		35	1.6055	3	No history (unclear)		Kelpie	5	9	109			1	0.788181	44.4061			1
10575	21.8	Macrolone Tabs 20Mg Give HALF a tablet TWICE a day for 3 days	1 tab per day	20	0.917431	1	Otitis	1	Staffordshire bull terrier	2	8	100		2	1	0.788181	25.3749			3
723	21.8	Pred-X Tabs 5Mg Give 1.5 (one and a half) tablets twice a day	3 tab per day	15	0.688073	1	Otitis + Diarrhoea. Ear appears primary	1	British Bulldog	7	3	44		2	1	0.788181	19.0312			2
13223	21.8	Microlone Tabs 5Mg Give 1 tablet morning and night for 5 days	2 tab per day	10	0.458716	1	Skin	1	Border Collie	5	3	41		2	1	0.788181	12.6874			3
13512	21.8	Macrolone Tabs 20Mg Give 1/2 tablet daily	0.5 tab per day	10	0.458716	1	Gastrointestinal: IBD, diarrhoea	4	Labrador	3	11	140		2	1	0.788181	12.6874			3
6104	21.9	Macrolone Tabs 20Mg Give one tablet twice a day for 3 days	2 tab per day	40	1.82648	3	Skin	1	Staffordshire bull terrier	2	1	15		2	1	0.790589	50.5952			0
4308	21.9	Pred-X Tabs 20Mg Give 1 tablet twice a day for 3-5 days	2 tab per day	40	1.82648	3	Skin	1	Beagle	4	12	148		2	1	0.790589	50.5952			2
13660	21.9	Macrolone Tabs 20Mg Please give 1/2 tablet twice daily for 4 days	1 tab per day	20	0.913242	1	Skin	1	Staffordshire bull terrier	2	1	12		2	1	0.790589	25.2976			3
19037	21.9	Pred-X Tabs 20Mg Give 1 tablet daily in the evening for 5 days;	1 tab per day	20	0.913242	1	Otitis	1	Bulldog	7	4	48		2	1	0.790589	25.2976			2
6083	21.9	Macrolone Tabs 20Mg One daily for five days	1 tab per day	20	0.913242	1	Skin	1	Shar-Pei	7	5	65		2	1	0.790589	25.2976			3
18036	21.9	Macrolone Tabs 20Mg Give 1 tablet once daily for 5 days;	1 tab per day	20	0.913242	1	Skin	1	Cocker Spaniel	3	5	68		2	1	0.790589	25.2976			1
18302	21.9	Macrolone Tabs 20Mg Give one daily for 5 days	1 tab per day	20	0.913242	1	Skin: Urticaria	1	Staffordshire bull terrier	2	7	94		2	1	0.790589	25.2976			3
15733	21.9	Pred-X Tabs 20Mg Give HALF tablet twice a day for 7 days	1 tab per day	20	0.913242	1	Skin	1	staffordshire bull terrier	2	9	108		2	1	0.790589	25.2976			3
11527	22	Prednil Tabs If needed give two tablets tonight then two twice daily for 1-2 days	4 tab per day	20	0.909091	1	Skin: Urticaria	1	Swiss White Shepherd	5	0.33	4		2	1	0.792994	25.2209			0
2593	22	Macrolone Tabs 20Mg Please give half a tablet twice daily for 5 days	1 tab per day	20	0.909091	1	Skin	1	staffordshire bull terrier	2	0.75	9		2	1	0.792994	25.2209			1
10285	22	Pred-X Tabs 20Mg give one tablet daily for 5 days	1 tab per day	20	0.909091	1	Skin	1	Australian Cattle Dog	5	2	33		2	1	0.792994	25.2209			0
16878	22	Pred-X Tabs 20Mg 1 daily for 3 days	1 tab per day	20	0.909091	1	Skin	1	Border Collie	5	3	43		2	1	0.792994	25.2209			1
17342	22	Macrolone Tabs 20Mg GIve 1 tablet daily for 5 days	1 tab per day	20	0.909091	1	Skin	1	Border Collie	5	4	49		2	1	0.792994	25.2209			3
10273	22	Pred-X Tabs 20Mg give one tablet once daily for 5 days	1 tab per day	20	0.909091	1	Skin	1	Staffordshire bull terrier	2	4	56		2	1	0.792994	25.2209			3
11120	22	Macrolone Tabs 20Mg Give 1/2 to 1 tablet daily for 1-2 days	1 tab per day	20	0.909091	1	Skin	1	Staffordshire bull terrier	2	9	111		2	1	0.792994	25.2209			2
9254	22	Pred-X Tabs 20Mg Give 1 tablet once daily for 5 days	1 tab per day	20	0.909091	1	Skin	1	Border Collie	5	9	114		2	1	0.792994	25.2209			2
4094	22	Pred-X Tabs 20Mg Give half (1/2) tablet twice a day for 3 days	1 tab per day	20	0.909091	1	Conjuncitivis	2	Staffordshire bull terrier	2	1	15		2	1	0.792994	25.2209			1
6063	22	Macrolone Tabs 20Mg Give half a tablet twice a day for 7 days	1 tab per day	20	0.909091	1	Heartworm	10	Border collie	5	2	30		2	1	0.792994	25.2209			3
13589	22	Prednil Tabs Give 1 tablet morning and night for 4 days;	2 tab per day	10	0.454545	1	Skin	1	Hungarian Visla	3	0.66	8		2	1	0.792994	12.6104			3
13346	22	Pred-X Tabs 5Mg Give TWO tablets ONCE daily for 3 days	2 tab per day	10	0.454545	1	Skin	1	Kelpie	5	2	27		2	1	0.792994	12.6104			1
8361	22	Pred-X Tabs 20Mg Give HALF a tablet ONCE daily	0.5 tab per day	10	0.454545	1	Skin	1	Staffordshire bull terrier	2	4	54		2	1	0.792994	12.6104			1
11521	22	Prednil Tabs One (1) tablet twice a day for 3 days	2 tab per day	10	0.454545	1	Otitis	1	Bulldog	7	5	64		2	1	0.792994	12.6104			0
17354	22	Microlone Tabs 5Mg Give 1 tablet once a day with food	1 tab per day	5	0.227273	0	Otitis	1	Siberian Husky	6	0.58	7		2	1	0.792994	6.30522			1
12979	22	Microlone Tabs 5Mg Give one tablet twice weekly for itchy skin	0.28 tab per day	1.4	0.0636364	0	Skin	1	Tibetan Spaniel	1	10	130		2	1	0.792994	1.76546			3
18505	22.1	Macrolone Tabs 20Mg Give 1 tablet once daily.	1 tab per day	20	0.904977	1	Perianal furunculosis	1	Kelpie	5	11	139		3	1	0.795395	25.1447			1
3655	22.1	Pred 5mg SID		5	0.226244	0	Skin	1	Bull terrier	2	0.5	6		2	1	0.795395	6.28618			1
3879	22.2	Pred-X Tabs 20Mg Give 1 tablet once daily for 4 days	1 tab per day	20	0.900901	1	Otitis	1	staffordshire bull terrier	2	3	37		2	1	0.797793	25.0692			2
544	22.2	Pred-X Tabs 20Mg Please give 1 tablet orally once a day	1 tab per day	20	0.900901	1	Skin	1	English bull terrier	2	10	120		2	1	0.797793	25.0692			1
7035	22.2	Pred-X Tabs 20Mg give 1 tab once daily for 2 days	1 tab per day	20	0.900901	1	Respiratory: Chronic bronchitis	3	Australian Cattle Dog	5	11	138		2	1	0.797793	25.0692			3
16311	22.2	Pred-X Tabs 5Mg Give 1 1/2 tablets TWICE daily for 3 days	3 tab per day	15	0.675676	1	Skin	1	Border collie	5	4	58		2	1	0.797793	18.8019			3
2557	22.3	Macrolone Tabs 20Mg Give 1 tablet once daily for 5 days	1 tab per day	20	0.896861	1	Skin	1	Bulldog	7	0.75	9		2	1	0.800187	24.9942			2
4529	22.3	Pred-X Tabs 20Mg Please give HALF (1/2) tablet every second day	0.25 tab per day	5	0.224215	0	Skin	1	Staffordshire bull terrier	2	8	103		2	1	0.800187	6.24854			3
12712	22.4	Niralone Tabs Give 5 tablets on first day	5 tab per day	25	1.11607	2	Skin: Urticaria	1	Bulldog	7	1	20		2	1	0.802577	31.1497			2
3514	22.4	Pred-X Tabs 20Mg Give one (1) tablet once a day for 3 day	1 tab per day	20	0.892857	1	Skin	1	Staffordshire bull terrier	2	4	50		2	1	0.802577	24.9197			0
17204	22.4	Macrolone Tabs 20Mg Give 1 tablet once a day for 4 days	1 tab per day	20	0.892857	1	Skin	1	Border Collie	5	7	89		2	1	0.802577	24.9197			3
2214	22.4	Macrolone Tabs 20Mg Give one tablet by mouth every 2nd or 3rd day	0.5 tab per day	10	0.446429	1	Skin	1	Staffordshire bull terrier	2	11	138		2	1	0.802577	12.4599			3
10582	22.4	Macrolone Tabs 20Mg give half (1/2) a tablet once daily for 5 days	0.5 tab per day	10	0.446429	1	Respiratory: chronic rhinitis	3	Australian Cattle Dog	5	13	165		2	1	0.802577	12.4599			3
19024	22.5	Pred-X Tabs 20Mg Give one (1) tablet TWICE daily for 3 days;	2 tab per day	40	1.77778	3	Skin	1	Boxer	6	3	43		2	1	0.804964	49.6917			0
6245	22.5	Macrolone Tabs 20Mg Give 1 tablet twice a day for 3 days	2 tab per day	40	1.77778	3	Uncertain: unwell, possibly neoplasia, treatment trial with antibiotics and prednisolone		Greyhound	4	11	135			1	0.804964	49.6917			1
1009	22.5	Pred-X Tabs 20Mg Give 1 tab by mouth ONCE daily for 7 days	1 tab per day	20	0.888889	1	Skin	1	Labradoodle	0	1	13		2	1	0.804964	24.8458			3
11636	22.5	Pred-X Tabs 20Mg Give 1 tablet daily;	1 tab	20	0.888889	1	Skin	1	Staffordshire bull terrier	2	1	13		2	1	0.804964	24.8458			2
2235	22.5	Pred-X Tabs 20Mg 1 tablet once daily by mouth for 7 days.	1 tab per day	20	0.888889	1	Skin	1	Staffordshire bull terrier	2	1	19		2	1	0.804964	24.8458			3
7573	22.5	Pred-X Tabs 20Mg Give ONE (1) tablet ONCE daily for 5 days	1 tab per day	20	0.888889	1	Skin	1	Australian Cattle Dog	5	11	133		2	1	0.804964	24.8458			3
861	22.6	Pred-X Tabs 20Mg Give one (1) tablet by mouth ONCE dialy for 7 days	1 tab per day	20	0.884956	1	Skin: dermatitis	1	Staffordshire bull terrier	2	4	54		2	1	0.807347	24.7725			3
19272	22.6	Macrolone Tabs 20Mg Give 1 tablet ONCE per day for 3 days t	1 tab per day	20	0.884956	1	Skin	1	Labrador	3	8	98		2	1	0.807347	24.7725			3
2404	22.7	Pred-X Tabs 20Mg give 1 tablet twice daily by mouth for 1 week	2 tab per day	40	1.76211	3	Neurological: Suspected brain neoplasia	5	Australian Cattle Dog	5	14	179		2	1	0.809727	49.3994			1
18662	22.7	Pred-X Tabs 20Mg Give HALF tablet TWICE daily for 3 days	1 tab per day	20	0.881057	1	Skin	1	Groodle	0	0.83	10		2	1	0.809727	24.6997			1
12571	22.7	Pred-X Tabs 20Mg One (1) tablet once daily for 5 days	1 tab per day	20	0.881057	1	Skin	1	Golden Retriever	3	1	13		2	1	0.809727	24.6997			3
18995	22.7	Pred-X Tabs 20Mg Give 1 tablet once daily for 5 days;	1 tab per day	20	0.881057	1	Skin	1	Staffordshire bull terrier	2	5	60		2	1	0.809727	24.6997			1
15157	22.7	Microlone Tabs 5Mg Give ONE tablet ONCE daily	1 tab per day	5	0.220264	0	No history (unclear)		Staffordshire bull terrier	2	9	117			1	0.809727	6.17492			3
6881	22.8	Macrolone Tabs 20Mg Give one tablet daily for 5 days	1 tab per day	20	0.877193	1	Skin	1	Shar-Pei	7	3	36		2	1	0.812103	24.6274			3
5458	22.8	Pred-X Tabs 20Mg HALF tablet TWICE daily for 3days	1 tab per day	20	0.877193	1	Skin	1	Border collie	5	4	56		2	1	0.812103	24.6274			1
16950	22.8	Pred-X Tabs 20Mg 1/2 daily for 5 days	0.5 tab per day	10	0.438596	1	Otitis	1	Staffordshire bull terrier	2	3	36		2	1	0.812103	12.3137			3
11025	22.9	Macrolone Tabs 20Mg 1 tablet twice daily for 3 days	2 tab per day	40	1.74672	3	Skin	1	Border collie	5	9	119		2	1	0.814476	49.1113			3
799	22.9	Pred-X Tabs 20Mg Give one tablet once daily for 5 days;	1 tab per day	20	0.873362	1	Skin	1	Staffordshire bull terrier	2	2	34		2	1	0.814476	24.5557			3
11316	22.9	Macrolone Tabs 20Mg Half (1/2) a tablet once a day	0.5 tab per day	10	0.436681	1	Respiratory: reverse sneezing, possibly allergic	3	Australian Cattle Dog	5	9	119		2	1	0.814476	12.2778			1
12692	23	Macrolone Tabs 20Mg Please give ONE tablet every 12 hours for 5 days.	2 tab per day	40	1.73913	3	Otitis	1	Poodle	7	12	150		2	1	0.816846	48.9689			3
11143	23	Macrolone Tabs 20Mg 1/2 tab twice daily for 3 days;	1 tab per day	20	0.869565	1	Skin	1	Australian Cattle Dog	5	1	15		2	1	0.816846	24.4844			3
6332	23	Macrolone Tabs 20Mg Half (1/2) a tablet twice a day for 3 days	1 tab per day	20	0.869565	1	Skin	1	Staffordshire bull terrier	2	1	18		2	1	0.816846	24.4844			3
10737	23	Macrolone Tabs 20Mg Give half a tablet (1/2) morning and night for 7 days	1 tab per day	20	0.869565	1	Skin	1	Australian Cattle Dog	5	2	25		2	1	0.816846	24.4844			3
4179	23	Pred-X Tabs 20Mg Please give 1/2 tablet twice daily for 5 days	1 tab per day	20	0.869565	1	Skin	1	Kelpie	5	3	46		2	1	0.816846	24.4844			1
6588	23	Macrolone Tabs 20Mg One half (1/2) tablet twice a day for 5 days	1 tab per day	20	0.869565	1	Skin	1	Australian bulldog	7	5	63		2	1	0.816846	24.4844			1
9045	23	Macrolone Tabs 20Mg Give 1/2 tablet TWICE a day for 5 days	1 tab per day	20	0.869565	1	Skin	1	Bull Mastiff	6	5	67		2	1	0.816846	24.4844			3
17556	23	Pred-X Tabs 5Mg Give 2 tablets ONCE daily for 3 days	2 tab per day	10	0.434783	1	Otitis	1	Poodle	7	0.83	10		2	1	0.816846	12.2422			3
8109	23	Pred-X Tabs 5Mg Give 2 (TWO) tablets ONCE daily for 3 days	2 tab per day	10	0.434783	1	Skin	1	Australian Cattle Dog	5	1	13		2	1	0.816846	12.2422			1
17053	23	Pred-X Tabs 5Mg Two (2) tablets once a day	2 tab per day	10	0.434783	1	Skin	1	Shar-Pei	7	1	18		2	1	0.816846	12.2422			2
15657	23	Pred-X Tabs 20Mg Give HALF a tablet by mouth or in food ONCE daily for 5d	0.5 tab per day	10	0.434783	1	Otitis	1	Border Collie	5	5	63		2	1	0.816846	12.2422			3
15476	23.1	Prednil Tabs Please give TWO (2) tablets TWICE daily	4 tab per day	20	0.865801	1	Skin	1	Airedale	2	1	18		2	1	0.819211	24.4137			1
1084	23.1	Pred-X Tabs 20Mg Please give orally half (1/2) tablet twice a day for 5 days	1 tab per day	20	0.865801	1	Skin	1	Staffordshire bull terrier	2	3	39		2	1	0.819211	24.4137			2
7087	23.1	Pred-X Tabs 20Mg give 1 tab once daily for 2 days	1 tab per day	20	0.865801	1	Skin	1	Beagle	4	6	80		2	1	0.819211	24.4137			3
1819	23.2	Pred-X Tabs 20Mg Give half a tablet twice daily for 4 days	1 tab per day	20	0.862069	1	Skin	1	Groodle	0	3	47		2	1	0.821574	24.3435			3
9195	23.2	Pred-X Tabs 20Mg Give 1 tablet every 3rd d	0.33 tab per day	6.66	0.287069	0	Skin	1	Bull terrier	2	3	40		2	1	0.821574	8.10639			2
17772	23.3	Macrolone Tabs 20Mg Please give ONE tablet every 12 hours for TWO days	2 tab per day	40	1.71674	3	Otitis	1	Labrador	3	9	119		2	1	0.823933	48.5476			0
16963	23.3	Pred-X Tabs 20Mg Give 1 tablet TWICE daily.	2 tab per day	40	1.71674	3	Neoplasia: hepatic mass, undefined	6	Border collie	5	14	168			1	0.823933	48.5476			3
5289	23.3	Pred-X Tabs 20Mg Give 1 tablet once per day for 2 days	1 tab per day	20	0.858369	1	Otitis	1	staffordshire bull terrier	2	1	13		2	1	0.823933	24.2738			1
2663	23.3	Macrolone Tabs 20Mg Give 1 tablet once daily for 3 weeks	1 tab per day	20	0.858369	1	Skin	1	Labrador	3	8	97		2	1	0.823933	24.2738			1
6138	23.4	Macrolone Tabs 20Mg Give one tablet twice a day for 3 days	2 tab per day	40	1.7094	3	Skin	1	Belgian shepherd	5	4	59		2	1	0.826289	48.4092			1
3149	23.4	Pred-X Tabs 20Mg Give one tablet once daily for 5 days;	1 tab per day	20	0.854701	1	Skin	1	staffordshire bull terrier	2	1	19		2	1	0.826289	24.2046			3
14899	23.4	Macrolone Tabs 20Mg Give 1 tablet once daily for 5 days;	1 tab per day	20	0.854701	1	Spinal (suspected IVDD)	5	British Bulldog	7	6	78		2	1	0.826289	24.2046			3
6242	23.45	Macrolone Tabs 20Mg One (1) tablet once a day	1 tab per day	20	0.852878	1	No history (unclear)		Australian Cattle Dog	5	10	128			1	0.827466	24.1702			3
12157	23.5	Macrolone Tabs 20Mg Give 1 tablet daily 3-5 days;	1 tab per day	20	0.851064	1	Skin	1	Wolfhound	4	0.58	7		2	1	0.828641	24.1359			2
11625	23.5	Pred-X Tabs 20Mg Give 1 tablet once a day for 5 day	1 tab per day	20	0.851064	1	Skin	1	Australian Cattle Dog	5	2	24		2	1	0.828641	24.1359			3
18953	23.5	Pred-X Tabs 20Mg Give 1 tablet ONCE daily for 7 days	1 tab per day	20	0.851064	1	No history (unclear		Rough Collie	5	3	42			1	0.828641	24.1359			2
2491	23.5	Prednil Tabs Please give 2 tablets once daily by mouth.	2 tab per day	10	0.425532	1	Skin	1	German Shepherd	5	0.41	5		2	1	0.828641	12.0679			1
14035	23.6	Pred-X Tabs 20Mg Give 1 tab twice daily S	2 tab per day	40	1.69492	3	Neurological: IVDD suspected	5	Staffordshire bull terrier	2	8	102		2	1	0.83099	48.1353			2
6646	23.6	Pred-X Tabs 20Mg Give 1/2 tablet twice daily for 3 days	1 tab per day	20	0.847458	1	Otitis	1	German Shepherd	5	1	17		2	1	0.83099	24.0677			1
4664	23.6	Macrolone Tabs 20Mg Please give ONE (1) tablet once a day for 5 days	1 tab per day	20	0.847458	1	Otitis	1	Staffordshire bull terrier	2	8	96		2	1	0.83099	24.0677			3
18898	23.6	Pred-X Tabs 5Mg Give 1 tablet EVERY SECOND DAY until symptoms resolved	0.5 tab per day	2.5	0.105932	0	Skin	1	Kelpie	5	12	144		2	1	0.83099	3.00846			3
2335	23.7	Prednil Tabs give 4 tablets twice daily by mouth for 3 days;	8 tab per day	40	1.68776	3	Skin: Urticaria	1	Staffordshire bull terrier	2	4	50		2	1	0.833336	47.9998			1
19106	23.7	Pred-X Tabs 20Mg Give 1 tablet orally once daily for 7 days	1 tab per day	20	0.843882	1	Skin	1	Wolfhound	4	0.66	8		2	1	0.833336	23.9999			3
11119	23.7	Macrolone Tabs 20Mg Give 1 tablet daily for 3 days	1 tab per day	20	0.843882	1	Skin	1	Border Collie	5	2	32		2	1	0.833336	23.9999			1
347	23.8	Macrolone Tabs 20Mg give 1 tablet twice daily for 3 weeks; t	2 tab per day	40	1.68067	3	Gastrointestinal: IBD	4	Husky	6	2	24		2	1	0.835679	47.8653			2
17810	23.8	Macrolone Tabs 20Mg Give 1/2 a tablet TWICE a day	1 tab per day	20	0.840336	1	Skin	1	Whippet	4	2	24		2	1	0.835679	23.9326			1
8666	23.8	Pred-X Tabs 20Mg One per day for five day	1 tab per day	20	0.840336	1	Skin	1	staffordshire bull terrier	2	3	47		2	1	0.835679	23.9326			2
4971	23.9	Pred-X Tabs 20Mg Give one (1) tablet daily for 5 days	1 tab per day	20	0.83682	1	Skin: Urticaria	1	Border Collie	5	2	32		2	1	0.838018	23.8658			3
15668	23.9	Pred-X Tabs 20Mg Give HALF a tablet by mouth only ONCE daily for 4d	0.5 tab per day	10	0.41841	1	Skin	1	German Shepherd	5	0.33	4		2	1	0.838018	11.9329			2
9793	24	Macrolone Tabs 20Mg Please give one tablet once daily for 4 days.	1 tab per day	20	0.833333	1	Otitis	1	Labrador	3	2	28		2	1	0.840354	23.7995			1
12370	24	Macrolone Tabs 20Mg One tablet ONCE a day for 3 days	1 tab per day	20	0.833333	1	Otitis and conjunctivitiis	1	Australian shepherd	5	2	30		2	1	0.840354	23.7995			3
17489	24	Macrolone Tabs 20Mg Give 1 tablet once a day for 5 days; t	1 tab per day	20	0.833333	1	Skin	1	Staffordshire bull terrier	2	6	75		2	1	0.840354	23.7995			1
11312	24	Prednil Tabs Give 2 tablets twice daily for 3 days	4 tab per day	20	0.833333	1	Skin	1	Staffordshire bull terrier	2	8	105		2	1	0.840354	23.7995			3
18151	24	Macrolone Tabs 20Mg Give 0ne daily for 5 days	1 tab per day	20	0.833333	1	Skin	1	Staffordshire bull terrier	2	11	138		2	1	0.840354	23.7995			3
12402	24	Pred-X Tabs 20Mg Give 1/2 tab once daily for 3 days	1/2 tab per day	10	0.416667	1	Skin	1	American Bulldog	7	0.41	5		2	1	0.840354	11.8997			2
17374	24	Pred-X Tabs 20Mg Give 1 tablet every other day	0.5 tab per day	10	0.416667	1	Masticatory muscle myositis	8	Australian Cattle Dog	5	2	35		3	1	0.840354	11.8997			3
17991	24	Prednil Tabs pleae give 3 (three) tablets every other day for itch	1.5 tab per day	7.5	0.3125	1	Skin	1	Bulldog	7	1	14		2	1	0.840354	8.92481			2
10778	24.1	Macrolone Tabs 20Mg Give 1 tablet once a day for 5 days;	1 tab per day	20	0.829876	1	Skin	1	Shar-Pei	7	2	24		2	1	0.842687	23.7336			2
9852	24.1	Prednil Tabs Please give two (2) tablets twice a day for 4 days	4 tab per day	20	0.829876	1	Skin: Urticaria	1	Staffordshire bull terrier	2	6	78		2	1	0.842687	23.7336			2
7972	24.1	Macrolone Tabs 20Mg Give 1 tablet once a day for 1 week	1 tab per day	20	0.829876	1	Skin	1	Flat Coated Retriever	3	10	122		2	1	0.842687	23.7336			1
463	24.26	Pred-X Tabs 20Mg Give 1 tablet morning and night for 5 days;	2 tab per day	40	1.6488	3	Otitis	1	Staffordshire bull terrier	2	4	48		2	1	0.846412	47.2583			1
7661	24.4	Pred-X Tabs 20Mg Please give 2 tablets orally once daily for 3 days.	2 tab per day	40	1.63934	3	Otitis	1	Kelpie	5	7	93		2	1	0.849665	47.0774			1
673	24.4	Pred 5mg 2 tab BID for 4 days (in history)	4 tab per day	20	0.819672	1	Skin	1	Staffordshire bull terrier	2	0.5	6		2	1	0.849665	23.5387			2
16046	24.4	Pred-X Tabs 20Mg Give HALF a tablet by mouth only ONCE daily	0.5 tab per day	10	0.409836	1	Skin	1	staffordshire bull terrier	2	4	58		2	1	0.849665	11.7693			3
11199	24.5	Macrolone Tabs 20Mg 1 tab twice a day for 3 days;	2 tab per day	40	1.63265	3	Skin	1	British Bulldog	7	4	59		2	1	0.851985	46.9492			1
9977	24.5	Macrolone Tabs 20Mg Give 1 tablet twice a da	2 tab per day	40	1.63265	3	Gastrointestinal:Diarrhoea	4	Malamute	6	1	18		2	1	0.851985	46.9492			2
3811	24.5	Pred-X Tabs 20Mg Give half (1/2) tablet twice daily for 3 days;	1 tab per day	20	0.816327	1	Skin	1	Bulldog	7	1	20		2	1	0.851985	23.4746			1
8141	24.5	Pred-X Tabs 20Mg Give 1 (ONE) tablet ONCE daily for 5 days	1 tab per day	20	0.816327	1	Skin	1	Staffordshire bull terrier	2	2	24		2	1	0.851985	23.4746			1
5131	24.5	Pred-X Tabs 20Mg Give one tablet daily for 3 days;	1 tab per day	20	0.816327	1	Skin	1	Staffordshire bull terrier	2	3	39		2	1	0.851985	23.4746			1
17706	24.5	Macrolone Tabs 20Mg Give 1/2 a tablet every second day as required for itchy skin	0.25 tab per day	5	0.204082	0	Skin	1	Kelpie	5	11	143		2	1	0.851985	5.86865			1
4388	24.6	Pred-X Tabs 20Mg Give 1 tablet twice daily for 4 days	2 tab per day	40	1.62602	3	Skin	1	staffordshire bull terrier	2	8	106		2	1	0.854302	46.8218			1
4980	24.6	Pred-X Tabs 20Mg Give one (1) tablet once daily for 5 day	1 tab per day	20	0.813008	1	Skin	1	staffordshire bull terrier	2	1	14		2	1	0.854302	23.4109			3
5414	24.6	Pred-X Tabs 20Mg 1/2 tablet night and morning for 3 days	1 tab per day	20	0.813008	1	Skin	1	Boxer	6	2	25		2	1	0.854302	23.4109			1
16481	24.7	Pred-X Tabs 20Mg CORTISONE/ANTIINFLAM Give HALF (1/2) tablet by mouth TWICE daily for 3 days	1 tab per day	20	0.809717	1	Skin	1	Rottweiler	6	0.33	4		2	1	0.856616	23.3477			2
112	24.7	Macrolone Tabs 20Mg Half (0.5) a tablet once a day for 5 days	0.5 tab per day	10	0.404858	1	Skin: dermatitis	1	Beagle X	0	4	55		2	1	0.856616	11.6738			3
142	24.7	Pred-X Tabs 5Mg Give 1 tablet twice daily for 3 days	2 tab per day	10	0.404858	1	Skin	1	Australian Bulldog	7	5	62		2	1	0.856616	11.6738			3
12473	24.7	Macrolone Tabs 20Mg Please give half a tablet daily until finished	0.5 tab per day	10	0.404858	1	Skin	1	Border collie	5	13	158		2	1	0.856616	11.6738			1
469	24.73	Pred-X Tabs 20Mg Please give 1/2 tablet morning and night for 3 d	1 tab per day	20	0.808734	1	Skin	1	Kelpie	5	10	128		2	1	0.857309	23.3288			1
15206	24.8	Macrolone Tabs 20Mg Give 1 tablet once a day for 7 days;	1 tab per day	20	0.806452	1	Conjunctivitis	2	Bearded collie	5	10	124		2	1	0.858926	23.2849			3
11339	24.8	Macrolone Tabs 20Mg Give 1 tablet daily for 4 days	1 tab per day	20	0.806452	1	No history		Staffordshire bull terrier	2	2	24			1	0.858926	23.2849			3
6944	24.8	Macrolone Tabs 20Mg Give HALF (1/2) a tablet once a day for 3 days G	0.5 tab per day	10	0.403226	1	Skin	1	Australian Cattle Dog	5	1	17		2	1	0.858926	11.6424			1
13437	24.8	Macrolone Tabs 20Mg Give 1/2 tablet ONCE daily for 7 days	0.5 tab per day	10	0.403226	1	Skin	1	Staffordshire bull terrier	2	8	106		2	1	0.858926	11.6424			1
16500	24.9	Pred-X Tabs 20Mg Give one tablet in the morning and half a tablet at night with food.	1.5 tab per day	30	1.20482	2	Taper: Not specified		Golden Retriever	3	1	20			1	0.861234	34.8338			1
18068	24.9	Pred-X Tabs 20Mg Give 1 tablet ONCE daily for 5 days t	1 tab per day	20	0.803213	1	Skin	1	Staffordshire bull terrier	2	8	98		2	1	0.861234	23.2225			3
17032	24.9	Pred-X Tabs 20Mg Give 1 tablet once daily for 4 days	1 tab per day	20	0.803213	1	Skin	1	Staffordshire bull terrier	2	11	138		2	1	0.861234	23.2225			0
9065	25	Macrolone Tabs 20Mg Give two tablets twice daily for the first 14 days	4 tab per day	80	3.2	3	IMPA: suspected	8	Great Dane	7	1	22		3	2	0.863538	92.6421	3		0
7144	25	Pred-X Tabs 20Mg Give 1.5 tablets twice daily	3 tab per day	60	2.4	3	Neoplasia: CLL	6	Boxer	6	12	147		3	2	0.863538	69.4816	3		2
9108	25	Niralone Tabs To give four (4) tablets twice daily for 2 days	8 tab per day	40	1.6	3	Skin: Urticaria	1	Staffordshire bull terrier	2	1	15		2	2	0.863538	46.3211			2
4316	25	Pred-X Tabs 20Mg Starting tomorrow; give 1 tablet TWICE a day for 3 days;	2 tab per day	40	1.6	3	Skin: Urticaria	1	staffordshire bull terrier	2	2	30		2	2	0.863538	46.3211			3
7349	25	Pred-X Tabs 20Mg Give one tablet twice daily for 2 days	2 tab per day	40	1.6	3	Skin	1	staffordshire bull terrier	2	4	48		2	2	0.863538	46.3211			2
2991	25	Pred-X Tabs 20Mg Give 1 tablet TWICE daily for 2 days	2 tab per day	40	1.6	3	Skin	1	Staffordshire bull terrier	2	10	127		2	2	0.863538	46.3211			1
10386	25	Niralone Tabs Please give 3 tablets TWICE daily for 3 days	6 tab per day	30	1.2	2	Skin	1	Staffordshire bull terrier	2	1	14		2	2	0.863538	34.7408			0
5050	25	Pred-X Tabs 20Mg 1 tablet once a day for 3 days;	1 tab per day	20	0.8	1	Skin	1	Kelpie	5	1	20		2	2	0.863538	23.1605			1
4492	25	Pred-X Tabs 20Mg Pease administer HALF (1/2) tablet TWICE daily for 4 days	1 tab per day	20	0.8	1	Skin	1	Siberian husky	6	1	23		2	2	0.863538	23.1605			1
15767	25	Pred-X Tabs 20Mg Give HALF tablet TWICE a day for 7 days	1 tab per day	20	0.8	1	Skin	1	staffordshire bull terrier	2	4	53		2	2	0.863538	23.1605			1
10984	25	Pred-X Tabs 20Mg Give half (1/2) a tablet twice daily for 5 days.	1 tab per day	20	0.8	1	Otitis	1	Staffordshire bull terrier	2	5	60		2	2	0.863538	23.1605			1
16117	25	Pred-X Tabs 20Mg Give half a tablet TWICE daily for 3 days	1 tab per day	20	0.8	1	Otitis	1	British Bulldog	7	5	62		2	2	0.863538	23.1605			2
2115	25	Pred-X Tabs 20Mg Give 1 tablet ONCE a day for 3 days	1 tab per day	20	0.8	1	Skin	1	Staffordshire bull terrier	2	7	95		2	2	0.863538	23.1605			2
1766	25	Macrolone Tabs 20Mg Give 1 tablet ONCE daily for 3 days	1 tab per day	20	0.8	1	Skin	1	German Shepherd	5	9	108		2	2	0.863538	23.1605			3
736	25	Pred-X Tabs 20Mg Give half a tablet morning and night for 3 days	1 tab per day	20	0.8	1	Skin	1	Labradoodle	0	9	116		2	2	0.863538	23.1605			3
11655	25	Pred-X Tabs 5Mg Give THREE (3) tablets ONCE daily for 5 day	3 tab per day	15	0.6	1	Skin	1	Boxer	6	0.83	10		2	2	0.863538	17.3704			1
18051	25	Macrolone Tabs 20Mg give 3/4 tablet twice daily for 5 days	0.75 tab per day	15	0.6	1	Skin	1	Shar-Pei	7	7	89		2	2	0.863538	17.3704			3
16894	25	Pred-X Tabs 20Mg Half tablet once daily for 4 days	1/2 per day	10	0.4	1	Otitis	1	Shar-Pei	7	1	20		2	2	0.863538	11.5803			2
12595	25	Microlone Tabs 5Mg Give one (1) tablet twice daily for 5 days	2 tab per day	10	0.4	1	Otitis	1	Australian Cattle Dog	5	4	50		2	2	0.863538	11.5803			3
17799	25	Macrolone Tabs 20Mg 1/2 each morning x 3 wk	0.5 tab per day	10	0.4	1	No history		Golden retriever	3	13	164			2	0.863538	11.5803			1
4228	25.1	Pred-X Tabs 20Mg Give 1.5 tablets once daily for 4 days	1.5 tab per day	30	1.19522	2	Skin	1	British Bulldog	7	6	67		2	2	0.865839	34.6485			3
11868	25.1	Macrolone Tabs 20Mg Give ONE tablet ONCE per day	1 tab per day	20	0.796813	1	Skin	1	Golden Retriever	3	0.58	7		2	2	0.865839	23.099			0
5762	25.1	Macrolone Tabs 20Mg Give 1/2 tab twice daily for 3 days	1 tab per day	20	0.796813	1	Skin	1	Staffordshire bull terrier	2	4	58		2	2	0.865839	23.099			0
16281	25.1	Prednil Tabs give 2 tablets once daily for 3 days	2 tab per day	10	0.398406	1	Skin	1	German Shepherd	5	9	115		2	2	0.865839	11.5495			1
14279	25.1	Pred-X Tabs 20Mg Give 1/4 of a tablet every second day If itch is severe	1/8 tab per day	2.5	0.0996016	0	Skin	1	American pit bull terrier	2	6	78		2	2	0.865839	2.88737			1
16265	25.2	Prednil Tabs Two (2) tablets twice a day for for 5 days;	4 tab per day	20	0.793651	1	Skin	1	Labrador	3	7	88		2	2	0.868137	23.0378			1
17199	25.2	Macrolone Tabs 20Mg -with a meal If the feet get bad--- Give 1 tablet daily for 3 days	1 tab per day	20	0.793651	1	Skin	1	staffordshire bull terrier	2	7	89		2	2	0.868137	23.0378			2
8813	25.2	Prednil Tabs Give TWO tablets ONCE per day for 7 day	2 tab per day	10	0.396825	1	Skin	1	Border Collie	5	3	40		2	2	0.868137	11.5189			3
4443	25.3	Pred-X Tabs 20Mg Give 1 tablet twice daily for 4 days	2 tab per day	40	1.58103	3	Skin	1	staffordshire bull terrier	2	0.91	11		2	2	0.870432	45.9542			0
3096	25.3	Pred-X Tabs 20Mg Please give Goose 1 tablet in the morning and 1/2 a tablet in the evening for 5 days	1.5 tab per day	30	1.18577	2	Otitis	1	Border Collie	5	6	72		2	2	0.870432	34.4656			1
15921	25.3	Pred-X Tabs 20Mg Give HALF (1/2) tablet TWICE daily for 3 day	1 tab per day	20	0.790514	1	Skin	1	Australian bulldog	7	0.83	10		2	2	0.870432	22.9771			0
14693	25.3	Macrolone Tabs 20Mg Give 1/2 tablet twice daily for 3 days	1 tab per day	20	0.790514	1	Skin	1	Kelpie	5	6	72		2	2	0.870432	22.9771			3
16670	25.4	Pred-X Tabs 20Mg Give HALF a tablet in the morning and ONE at night for THREE days	1.5 tab per day	30	1.1811	2	Otitis	1	Boxer	6	2	30		2	2	0.872725	34.3751			1
6177	25.4	Macrolone Tabs 20Mg One and a quarter daily for three days	1.25 tab per day	25	0.984252	1	Skin	1	staffordshire bull terrier	2	2	24		2	2	0.872725	28.6459			1
14736	25.4	Macrolone Tabs 20Mg Give 1/2 tablet twice daily for 3 days	1 tab per day	20	0.787402	1	Skin	1	Australian Cattle Dog	5	11	132		2	2	0.872725	22.9167			3
3700	25.5	Pred-X Tabs 20Mg One (1) tablet twice a day for 3 days	2 tab per day	40	1.56863	3	Skin	1	Staffordshire bull terrier	2	0.75	9		2	2	0.875014	45.7136			3
15535	25.5	Pred-X Tabs 20Mg Please give 1 tablet twice a day for 7 day	2 tab per day	40	1.56863	3	Skin	1	Whippet	4	5	63		2	2	0.875014	45.7136			1
5897	25.5	Macrolone Tabs 20Mg One tablet Once daily for 5 days;	1 tab per day	20	0.784314	1	Otitis	1	Bull Arab	0	2	31		2	2	0.875014	22.8568			0
8761	25.5	Pred-X Tabs 20Mg Give 1 tablet daily for 2 days	1 tab per day	20	0.784314	1	Skin	1	Kelpie	5	9	117		2	2	0.875014	22.8568			1
18864	25.6	Pred-X Tabs 20Mg Give 1/2 tablet TWICE daily for 5 days	1 tab per day	20	0.78125	1	Skin	1	Rottweiler	6	0.33	4		2	2	0.8773	22.7972			1
5329	25.6	Pred-X Tabs 20Mg Give 1 tablet once per day for 2 days	1 tab per day	20	0.78125	1	Skin	1	staffordshire bull terrier	2	1	20		2	2	0.8773	22.7972			3
304	25.6	Macrolone Tabs 20Mg Give one tablet in an acute reaction	1 tab per day	20	0.78125	1	Skin: Urticaria	1	Staffordshire bull terrier	2	3	36		2	2	0.8773	22.7972			1
15917	25.6	Pred-X Tabs 20Mg Give HALF a tablet by mouth TWICE daily for 3d	1 tab per day	20	0.78125	1	Otitis	1	Groodle	0	4	48		2	2	0.8773	22.7972			1
13503	25.6	Macrolone Tabs 20Mg Give half tablet daily for 5 days	0.5 tab per day	10	0.390625	1	Skin	1	Kelpie	5	1	16		2	2	0.8773	11.3986			3
2720	25.6	Microlone Tabs 5Mg Give 1 tablet twice daily for 4 days	2 tab per day	10	0.390625	1	Skin	1	Boxer	6	3	36		2	2	0.8773	11.3986			0
4498	25.6	Pred-X Tabs 20Mg Give 1/2 a tablet once a day for 4 days	0.5 tab per day	10	0.390625	1	Skin	1	Staffordshire bull terrier	2	13	161		2	2	0.8773	11.3986			3
9063	25.7	Macrolone Tabs 20Mg Give one tablet twice daily for 5 days	2 tab per day	40	1.55642	3	Skin	1	Staffordshire bull terrier	2	1	12		2	2	0.879583	45.4761			3
9582	25.7	Pred-X Tabs 20Mg Give 1 tablet orally ONCE daily for 7 days then 1/2 once daily for 7 days.	1 tab per day	20	0.77821	1	Skin	1	Australian Cattle Dog	5	7	91		2	2	0.879583	22.738			1
273	25.7	Pred-X Tabs 20Mg Give 1/2 tablet once a day; for 4 days;	0.5 tab per day	10	0.389105	1	Skin	1	Staffordshire bull terrier	2	3	38		2	2	0.879583	11.369			1
12691	25.7	Microlone Tabs 5Mg ONE tbalet each morning for FIVE days	1 tab per day	5	0.194553	0	Skin	1	Staffordshire bull terrier	2	1	14		2	2	0.879583	5.68451			2
9129	25.8	Pred-X Tabs 20Mg Please give 1 tablet morning and night each day with food for 7 days	2 tab per day	40	1.55039	3	Skin	1	Labrador	3	1	14		2	2	0.881863	45.3585			2
12378	25.8	Macrolone Tabs 20Mg Give 1 tablet twice daily fro 3 days.	2 tab per day	40	1.55039	3	Otitis	1	Staffordshire bull terrier	2	5	68		2	2	0.881863	45.3585			3
6683	25.8	Macrolone Tabs 20Mg Give one tablet twice daily	2 tab per day	40	1.55039	3	Neoplasia: lymphoma	6	Doberman	6	11	132		3	2	0.881863	45.3585			1
13265	25.8	Microlone Tabs 5Mg One tablet twice a day 5 days.	2 tab per day	10	0.387597	1	Skin	1	Bulldog	7	1	13		2	2	0.881863	11.3396			3
2530	25.9	Pred-X Tabs 5Mg Give one tablet twice a day for 3 days;	2 tab per day	10	0.3861	1	Skin	1	Staffordshire bull terrier	2	8	104		2	2	0.88414	11.3104			1
16867	25.9	Pred-X Tabs 20Mg 1/2 daily for 5 days	0.5 tab per day	10	0.3861	1	Unclear		Border collie	5	12	145			2	0.88414	11.3104			3
6330	26	Macrolone Tabs 20Mg Give 1 tablet twice a day for 5 days;	2 tab per day	40	1.53846	3	Otitis	1	Staffordshire bull terrier	2	4	48		2	2	0.886415	45.1256			1
8155	26	Pred-X Tabs 20Mg Start Thursday PM Give 1 tablet TWICE daily for 3 days;	2 tab per day	40	1.53846	3	Skin	1	staffordshire bull terrier	2	5	68		2	2	0.886415	45.1256			1
6228	26	Macrolone Tabs 20Mg Give one tablet twice a day for 3 days	2 tab per day	40	1.53846	3	Skin	1	Bull terrier	2	7	85		2	2	0.886415	45.1256			2
6691	26	Pred-X Tabs 20Mg Give 1 (one) tablet morning and night.	2 tab per day	40	1.53846	3	Neoplasia: Undefined, described as terminal but no location		Labrador	3	5	60			2	0.886415	45.1256			1
6054	26	Macrolone Tabs 20Mg One and a half daily for five days	1.5 tab per day	30	1.15385	2	Skin	1	Staffordshire bull terrier	2	12	146		2	2	0.886415	33.8442			3
11665	26	Pred-X Tabs 20Mg Give 1 tablet day one then reduce down to 1/2 a tablet once a day for 7 days	1 tab per day	20	0.769231	1	Skin	1	Golden Retriever	3	0.91	11		2	2	0.886415	22.5628			3
4902	26	Pred-X Tabs 20Mg Give one tablet by mouth once daily for three days.	1 tab per day	20	0.769231	1	Skin	1	German Shepherd	5	1	12		2	2	0.886415	22.5628			3
8192	26	Pred-X Tabs 20Mg Start Thursday PM Give 1 tablet ONCE daily for 5 days	1 tab per day	20	0.769231	1	Skin	1	Staffordshire bull terrier	2	1	21		2	2	0.886415	22.5628			2
4352	26	Pred-X Tabs 20Mg One tablet once a day for 3 days	1 tab per day	20	0.769231	1	Skin	1	Labradoodle	0	2	30		2	2	0.886415	22.5628			3
19255	26	Macrolone Tabs 20Mg Give Half (1/2) a tablet twice daily for 2 days	1 tab per day	20	0.769231	1	Skin	1	Staffordshire bull terrier	2	10	125		2	2	0.886415	22.5628			3
18950	26	Macrolone Tabs 20Mg Give 0.5 tablets once daily for 7 days	0.5 tab per day	10	0.384615	1	Skin	1	Labrador	3	2	29		2	2	0.886415	11.2814			1
652	26	Pred-X Tabs 20Mg Give HALF a tablet once a day for 3 days t	0.5 tab per day	10	0.384615	1	Skin	1	Bulldog	7	3	39		2	2	0.886415	11.2814			3
11111	26	Prednil Tabs Give one tablet as needed for allergies	1 tab per day	5	0.192308	0	Skin	1	Boxer	6	9	118		2	2	0.886415	5.6407			1
12867	26.1	Macrolone Tabs 20Mg Give TWO tablets daily for THREE days	2 tab per day	40	1.53257	3	Otitis	1	Labrador	3	2	31		2	2	0.888686	45.0103			1
11246	26.1	Macrolone Tabs 20Mg 1 tablet daily for 2 days	1 tab per day	20	0.766284	1	Otitis	1	Shar-Pei	7	1	12		2	2	0.888686	22.5051			3
9340	26.1	Macrolone Tabs 20Mg one tablet once daily for 7 days	1 tab per day	20	0.766284	1	Skin	1	staffordshire bull terrier	2	1	13		2	2	0.888686	22.5051			1
17934	26.1	Macrolone Tabs 20Mg Give 1 tablet once daily	1 tab per day	20	0.766284	1	Skin	1	Golden retriever	3	7	88		2	2	0.888686	22.5051			1
8754	26.1	Pred-X Tabs 20Mg One tablet dail	1 tab per day	20	0.766284	1	Otitis	1	Staffordshire bull terrier	2	11	135		2	2	0.888686	22.5051			1
16105	26.1	Pred-X Tabs 20Mg Give THREE QUARTERS (3/4) tablet by mouth TWICE daily	0.75 tab per day	15	0.574713	1	Skin	1	Border collie	5	10	123		2	2	0.888686	16.8789			3
16139	26.2	Pred-X Tabs 20Mg Please give one and a half tablets once daily for 3 days	1.5 tab per day	30	1.14504	2	Otitis	1	Labradoodle	0	2	33		2	2	0.890955	33.6717			3
4712	26.2	Macrolone Tabs 20Mg Please give ONE (1) tablet ONCE A DAY for 5 days;	1 tab per day	20	0.763359	1	Otitis	1	Bulldog	6	3	44		2	2	0.890955	22.4478			3
6625	26.2	Pred-X Tabs 20Mg Give one tablet each morning for 5 days	1 tab per day	20	0.763359	1	Ocular: blocked nasolacrimal ducts	2	Boxer	6	1	18		2	2	0.890955	22.4478			3
4183	26.3	Pred-X Tabs 20Mg Give one tablet twice daily for 5 days	2 tab per day	40	1.52091	3	Skin	1	Border Collie	5	5	60		2	2	0.89322	44.7818			3
10408	26.3	Macrolone Tabs 20Mg give 1 tablet TWICE a day	2 tab per day	40	1.52091	3	No history (unclear)		Staffordshire bull terrier	2	14	168			2	0.89322	44.7818			1
4465	26.3	Pred-X Tabs 20Mg Give 3/4 (three quarters) of a tablet mornnig and night for 2 days	1.5 tab per day	30	1.14068	2	Skin	1	Staffordshire bull terrier	2	2	32		2	2	0.89322	33.5863			0
5253	26.3	Pred-X Tabs 20Mg Give 1 tablet today Then 1/2 tablet once per day for 3 days	1 tab per day	20	0.760456	1	Otitis	1	Australian Cattle Dog	5	3	39		2	2	0.89322	22.3909			3
16980	26.3	Pred-X Tabs 20Mg Give 1/2 tablet TWICE daily for 3 day	1 tab per day	20	0.760456	1	Otitis	1	Staffordshire bull terrier	2	3	41		2	2	0.89322	22.3909			3
10795	26.3	Macrolone Tabs 20Mg Give one tablet twice a day for 3 days	1 tab per day	20	0.760456	1	Skin	1	Australian Cattle Dog	5	10	126		2	2	0.89322	22.3909			1
8203	26.3	Pred-X Tabs 20Mg Give ONE tablet ONCE a day for 5 days	1 tab per day	20	0.760456	1	Skin and conjunctivitis	1	Australian Cattle Dog	5	10	129		2	2	0.89322	22.3909			1
8350	26.3	Pred-X Tabs 20Mg give minimum effective dose. start with 1 tablet daily	1 tab per day	20	0.760456	1	Skin	1	Border Collie	5	12	144		2	2	0.89322	22.3909			2
6472	26.3	Macrolone Tabs 20Mg One (1) tablet once a day	1 tab per day	20	0.760456	1	No history (unclear)		Labrador	3	14	179			2	0.89322	22.3909			1
19378	26.4	Macrolone Tabs 20Mg GIve 1 tablet ONCE per day for 5 days	1 tab per day	20	0.757576	1	Skin: inflammatory skin disease	1	German Short Hair pointer	3	3	37		2	2	0.895483	22.3343			1
13179	26.4	Microlone Tabs 5Mg Give 1 tablet morning and night for 4 days	2 tab per day	10	0.378788	1	Skin	1	Boxer	6	2	29		2	2	0.895483	11.1672			0
11514	26.5	Macrolone Tabs 20Mg Give 1 and 1/2 tablets daily for 3 days	1.5 tab per day	30	1.13208	2	Skin	1	Boxer	6	12	154		2	2	0.897743	33.4171			3
9781	26.5	Macrolone Tabs 20Mg Do not start until Tuesday. Only start if the skin is improving. Contact us if not sure. GIve one tablet daily for 7 days.	1 tab per day	20	0.754717	1	Skin	1	Pit Bull terrier	2	6	78		2	2	0.897743	22.2781			2
13786	26.5	Macrolone Tabs 20Mg Please give half (1/2) a tablet twice a day for 3 days;	1 tab per day	20	0.754717	1	Skin	1	Curly Coated Retriever	3	7	93		2	2	0.897743	22.2781			1
15065	26.5	Macrolone Tabs 20Mg Give ONE tablet daily x 7 days	1 tab per day	20	0.754717	1	Skin	1	staffordshire bull terrier	2	7	95		2	2	0.897743	22.2781			3
1683	26.6	Macrolone Tabs 20Mg Give 1 tablet twice a day f	2 tab per day	40	1.50376	3	Skin	1	English Pointer	3	10	128		2	2	0.9	44.4444			3
6527	26.6	Macrolone Tabs 20Mg One and half (1 and 1/2) tablet once a day for 5 days	1.5 tab per day	30	1.12782	2	Skin	1	Labrador	3	1	12		2	2	0.9	33.3333			0
11659	26.6	Pred-X Tabs 20Mg Give ONE and HALF (1.5) tablets each morning for 1 week	1.5 tab per day	30	1.12782	2	Skin	1	staffordshire bull terrier	2	5	62		2	2	0.9	33.3333			1
10621	26.6	Macrolone Tabs 20Mg Give one tablet once daily for 5 days	1 tab per day	20	0.75188	1	Neurological: dropped lip	5	staffordshire bull terrier	2	8	103		2	2	0.9	22.2222			2
14919	26.6	Pred-X Tabs 5Mg Give 1 tablet ONCE a day with food for 5 days	1 tab per day	5	0.18797	0	Otitis	1	Labrador	3	9	118		2	2	0.9	5.55556			1
7374	26.6	Pred-X Tabs 20Mg 1/2 tablet every second day	0.25 tab per day	5	0.18797	0	Addisons	7	Airedale	2	7	93		1	2	0.9	5.55556			1
11322	26.7	Macrolone Tabs 20Mg 1/2 tablet twice a day for 4 days	1 tab per day	20	0.749064	1	Skin	1	Siberian husky	6	1	12		2	2	0.902254	22.1667			1
16595	26.7	Pred-X Tabs 20Mg Give one tablet daily for 5 days	1 tab per day	20	0.749064	1	Skin	1	Staffordshire bull terrier	2	5	61		2	2	0.902254	22.1667			3
16884	26.7	Pred-X Tabs 20Mg Give one tablet ONCE daily for 2 days	1 tab per day	20	0.749064	1	Respiratory: Cough suspected infectious bronchitis	3	Kelpie	5	7	85		2	2	0.902254	22.1667			1
12130	26.7	Pred-X Tabs 5Mg Give TWO tablets once a day for 5 days	2 tab per day	10	0.374532	1	Skin	1	Kelpie	5	2	24		2	2	0.902254	11.0834			1
3251	26.8	Macrolone Tabs 20Mg Give one (1) tablet twice daily for 4 days	2 tab per day	40	1.49254	2	Skin	1	Husky	6	4	49		2	2	0.904506	44.2231			1
6208	26.8	Macrolone Tabs 20Mg One (1) tablet twice a day	2 tab per day	40	1.49254	2	Neoplasia: Lymphoma	6	staffordshire bull terrier	2	8	96		3	2	0.904506	44.2231			1
16525	26.8	Pred-X Tabs 20Mg Give HALF (1/2) tablet by mouth TWICE daily for 3 days	1 tab per day	20	0.746269	1	Otitis	1	Boxer	6	1	15		2	2	0.904506	22.1115			1
14017	26.8	Pred-X Tabs 20Mg Give 1/2 tablet TWICE daily for 3 days	1 tab per day	20	0.746269	1	Skin	1	Staffordshire bull terrier	2	7	94		2	2	0.904506	22.1115			2
17136	26.8	Macrolone Tabs 20Mg Give 1 tablet once daily for 5 days	1 tab per day	20	0.746269	1	otitis	1	German Short Hair pointer	3	7	95		2	2	0.904506	22.1115			3
6919	26.8	Macrolone Tabs 20Mg give 1 tablet daily if required visit to check skin and taper dose	1 tab per day	20	0.746269	1	Skin	1	Boxer	6	11	139		2	2	0.904506	22.1115			1
6910	26.8	Macrolone Tabs 20Mg Half (1/2) a tablet once a day for 1 week	0.5 tab per day	10	0.373134	1	Skin	1	Groodle	0	1	12		2	2	0.904506	11.0558			3
15579	26.8	Pred-X Tabs 20Mg One (1) tablet every second day for itch	0.5 tab per day	10	0.373134	1	Skin	1	staffordshire bull terrier	2	2	25		2	2	0.904506	11.0558			2
427	26.9	Pred-X Tabs 5Mg Please give 1 tablet morning and night for 5 d	2 tab per day	10	0.371747	1	Otitis	1	Labrador	3	2	29		2	2	0.906754	11.0283			1
8487	27	Pred-X Tabs 20Mg Give TWO tablets ONCE daily for 4 days	2 tab per day	40	1.48148	2	Nasal planum disease. Specified immunosuppressive treatment	1	Australian shepherd	5	11	136		3	2	0.909	44.0044			3
2553	27	Macrolone Tabs 20Mg Give 1 1/2 tablets once daily for 3 days;	1.5 tab per day	30	1.11111	2	Skin	1	Staffordshire bull terrier	2	2	24		2	2	0.909	33.0033			2
5841	27	Macrolone Tabs 20Mg Give 1 tablet a day for 4 days	1 tab per day	20	0.740741	1	Skin	1	Bull Arab	0	0.83	10		2	2	0.909	22.0022			1
2727	27	Macrolone Tabs 20Mg Give 1 tablet once daily for for 6 days	1 tab per day	20	0.740741	1	Skin	1	German Wire Haired Pointer	3	1	12		2	2	0.909	22.0022			3
10659	27	Macrolone Tabs 20Mg Please give one (1) tablet daily for three days	1 tab per day	20	0.740741	1	Skin	1	Bull mastiff	6	1	16		2	2	0.909	22.0022			0
1342	27	Pred-X Tabs 20Mg Please give orally half (1/2) tablet twice a day for 7 days;	1 tab per day	20	0.740741	1	Skin: dermatitis	1	Staffordshire bull terrier	2	2	28		2	2	0.909	22.0022			1
15128	27	Macrolone Tabs 20Mg Give one tablet once a day for 3 days	1 tab per day	20	0.740741	1	Otitis	1	Labrador	3	5	60		2	2	0.909	22.0022			1
13152	27	Macrolone Tabs 20Mg Give 1/2 tablet morning and night for 5 days.	1 tab per day	20	0.740741	1	Skin	1	Chow chow	7	5	68		2	2	0.909	22.0022			3
17486	27	Macrolone Tabs 20Mg Give 1 tablet once a day.	1 tab per day	20	0.740741	1	Skin	1	Labrador	3	6	75		2	2	0.909	22.0022			3
4843	27	Pred-X Tabs 20Mg Give ONE tablet ONCE a day for 7 days and re-assess	1 tab per day	20	0.740741	1	Gastrointestinal: Diarrhoea	4	Greyhound	4	10	131		2	2	0.909	22.0022			1
14931	27.1	Macrolone Tabs 20Mg give 1 tablet once daily for 3 day	1 tab per day	20	0.738007	1	Skin	1	Australian shepherd	5	9	116		2	2	0.911243	21.948			3
17384	27.1	Microlone Tabs 5Mg Give 3 tablets once daily for 5 days	3 tab per day	15	0.553506	1	Otitis	1	Labrador	3	8	101		2	2	0.911243	16.461			1
712	27.1	Pred-X Tabs 5Mg Give 1 1/2 tablets twice daily for 3 days	3 tab per day	15	0.553506	1	Skin: dermatitis	1	Kelpie X	0	11	143		2	2	0.911243	16.461			3
3610	27.2	Pred-X Tabs 20Mg Give one (1) tablet twice a day for 4 days	2 tab per day	40	1.47059	2	Skin	1	German Shepherd	5	0.6	6		2	2	0.913483	43.7884			2
10821	27.2	Macrolone Tabs 20Mg Give 1 tablet twice daily for 5 days	2 tab per day	40	1.47059	2	Skin	1	Labrador	3	1	21		2	2	0.913483	43.7884			3
11523	27.2	Macrolone Tabs 20Mg 1 tablet daily commencing Sunday morning	1 tab per day	20	0.735294	1	No history (unclear)		Staffordshire bull terrier	2	11	137			2	0.913483	21.8942			1
15658	27.2	x Pred-X Tabs 20Mg One (1) tablet every second day	0.5 tab per day	10	0.367647	1	Otitis	1	German Shepherd	5	6	72		2	2	0.913483	10.9471			1
16133	27.2	Pred-X Tabs 20Mg Give half a tablet every second day	0.25 tab per day	5	0.183824	0	Skin	1	Boxer	6	5	62		2	2	0.913483	5.47355			1
3753	27.3	Pred-X Tabs 20Mg Give 2 tablets today;	2 tab per day	40	1.4652	2	Nasal planum; scratch to hyperkeratosis	1	Labrador	3	9	115		2	2	0.915721	43.6814			3
11832	27.3	Pred-X Tabs 20Mg One (1) tablet twice a day for 5 days	2 tab per day	40	1.4652	2	Neoplasia: Testicular and skin disease	1	Rottweiler	6	13	159		2	2	0.915721	43.6814			2
9540	27.3	Pred-X Tabs 20Mg Give 1 tablet orally ONCE daily for 5 days	1 tab per day	20	0.732601	1	Skin	1	Labrador	3	4	48		2	2	0.915721	21.8407			1
5584	27.4	Macrolone Tabs 20Mg One (1) tablet once a day	1 tab per day	20	0.729927	1	Otitis	1	Vizsla	3	6	83		2	2	0.917956	21.7875			3
5747	27.5	Macrolone Tabs 20Mg Give ONE & A HALF tablets morning and night	3 tab per day	60	2.18182	3	Skin: dermatitis and otitis	1	Staffordshire bull terrier	2	3	36		2	2	0.920188	65.2041	3		2
3389	27.5	Pred-X Tabs 20Mg Give one (1) tablet TWICE a day for 4 days;	2 tab per day	40	1.45455	2	Skin	1	British bulldog	7	1	14		2	2	0.920188	43.4694			3
4847	27.5	Pred-X Tabs 20Mg Give 1.5 tablets ONCE a day for 3 days.	1.5 tab per day	30	1.09091	2	Skin	1	Staffordshire bull terrier	2	1	18		2	2	0.920188	32.602			1
18844	27.5	Pred-X Tabs 20Mg Give 1 tablet once daily for 5 days	1 tab per day	20	0.727273	1	Skin: dermatitis	1	Bull mastiff	5	2	24		2	2	0.920188	21.7347			1
15227	27.5	Macrolone Tabs 20Mg Give one tablet a day for 5 days;	1 tab per day	20	0.727273	1	Skin	1	Border Collie	5	5	59		2	2	0.920188	21.7347			1
14881	27.5	Macrolone Tabs 20Mg give 1 tablet once daily for 5 days	1 tab per day	20	0.727273	1	Skin	1	Golden retriever	3	6	83		2	2	0.920188	21.7347			1
17250	27.6	Macrolone Tabs 20Mg Give 1 tablet once a day with food	1 tab per day	20	0.724638	1	No history		Labrador	3	8	107			2	0.922417	21.6822			1
56	27.6	Macrolone Tabs 20Mg Please give half a tablet once a day	0.5 tab per day	10	0.362319	1	Skin	1	Staffordshire bull terrier	2	3	39		2	2	0.922417	10.8411			3
9307	27.7	Macrolone Tabs 20Mg Give 1.5 tablets twice daily	3 tab per day	60	2.16606	3	Neurological: Seizures. Already on pred, unclear what on pred for	5	Bulldog	7	1	18			2	0.924644	64.8898	3		2
5922	27.7	Macrolone Tabs 20Mg Please give 1 tablet morning and night for 5 days	2 tab per day	40	1.44404	2	Skin	1	Bulldog	7	4	58		2	2	0.924644	43.2599			3
10557	27.7	Macrolone Tabs 20Mg Give one half (0.5) tablet by mouth every 12 hours for 3 days	1 tab per day	20	0.722022	1	Skin	1	Kelpie	5	6	77		2	2	0.924644	21.6299			1
15985	27.7	Pred-X Tabs 20Mg Give half a tablet TWICE daily for 7 day	1 tab per day	20	0.722022	1	Otitis	1	Staffordshire bull terrier	2	9	117		2	2	0.924644	21.6299			1
10661	27.7	Pred-X Tabs 20Mg Give one tablet once a day	1 tab per day	20	0.722022	1	Neoplasia: Mast Cell Tumour	1	Staffordshire bull terrier	2	13	156		3	2	0.924644	21.6299			1
5996	27.7	Macrolone Tabs 20Mg GIve 1 tablet	1 tab per day	20	0.722022	1	Neoplasia: Lymphoma	6	Australian Cattle Dog	5	11	143		3	2	0.924644	21.6299			3
83	27.8	Pred-X Tabs 5Mg Give one and a half (1.5) tablets twice a day for 5 days	3 tab per day	15	0.539568	1	Otitis	1	Malamute	6	1	15		2	2	0.926868	16.1835			3
408	27.8	Pred-X Tabs 20Mg Give 3/4 tablet once a day for 4 days	0.75 tab per day	15	0.539568	1	No history		Kelpie	5	2	26			2	0.926868	16.1835			3
6774	27.9	Macrolone Tabs 20Mg Give ONE tablet AM and HALF tablet PM for 4 days	1.5 tab per day	30	1.07527	2	Skin	1	Irish Wolfhound	4	2	32		2	2	0.929089	32.2897			1
4162	27.9	Pred-X Tabs 20Mg Cortisone/Anti-inflammatory/Steroid Give 1 tablet morning and 1/2 tablet everning	1.5 tab per day	30	1.07527	2	Skin	1	Great dane	7	3	38		2	2	0.929089	32.2897			1
16104	27.9	Prednil Tabs Give 2 tablets every 2-3 days as required	1 tab per day	5	0.179211	0	Otitis	1	Bulldog	7	4	52		2	2	0.929089	5.38161			3
6296	28	Macrolone Tabs 20Mg Give 1 tablet twice a day for 3 days	2 tab per day	40	1.42857	2	Skin	1	staffordshire bull terrier	2	0.91	11		2	2	0.931308	42.9503			3
1255	28	Pred-X Tabs 20Mg Please give orally one (1) tablet twice a day for 7 days	2 tab per day	40	1.42857	2	Skin	1	staffordshire bull terrier	2	1	19		2	2	0.931308	42.9503			1
14951	28	Macrolone Tabs 20Mg Give one and a half tablets daily for FOUR days	1.5 tab per day	30	1.07143	2	Respiratory: Sneezing, suspected allergic rhinitis	3	Siberian husky	6	3	38		2	2	0.931308	32.2128			1
12049	28	Macrolone Tabs 20Mg Give ONE (1) tablet ONCE daily for 4 days	1 tab per day	20	0.714286	1	Skin	1	Staffordshire bull terrier	2	0.66	8		2	2	0.931308	21.4752			3
4960	28	Macrolone Tabs 20Mg Give one (1) tablet once daily for 5 day	1 tab per day	20	0.714286	1	Otitis	1	Irish wolfhound	4	2	29		2	2	0.931308	21.4752			3
2426	28	Pred-X Tabs 20Mg give 1 tablet once daily for 1 week;	1 tab per day	20	0.714286	1	Skin	1	Bull terrier	2	2	34		2	2	0.931308	21.4752			0
5013	28	Pred-X Tabs 20Mg Give one (1) tablet daily for 7 days	1 tab per day	20	0.714286	1	Otitis	1	Bulldog	7	3	38		2	2	0.931308	21.4752			2
15331	28	Macrolone Tabs 20Mg Give 1/2 tablet twice a day for 3 days	1 tab per day	20	0.714286	1	Skin	1	Boxer	6	5	64		2	2	0.931308	21.4752			3
8282	28	Pred-X Tabs 20Mg minimum effective dose. start with 1 tablet daily then reduce	1 tab per day	20	0.714286	1	Skin	1	Labrador	3	8	96		2	2	0.931308	21.4752			2
9969	28	Macrolone Tabs 20Mg Give ONE (1) tablet as needed for skin flare up	1 tab per day	20	0.714286	1	Skin	1	Shar-Pei	7	8	101		2	2	0.931308	21.4752			3
12214	28.1	Macrolone Tabs 20Mg Give one tablet twice daily for 5 days	2 tab per day	40	1.42349	2	Skin	1	Staffordshire bull terrier	2	12	145		2	2	0.933524	42.8484			3
911	28.1	Pred-X Tabs 20Mg Give 1.5 tablets by mouth ONCE daily for 7 days	1.5 tab per day	30	1.06762	2	Otitis	1	Poodle	7	11	143		2	2	0.933524	32.1363			1
18468	28.2	Macrolone Tabs 20Mg Give 1 tablet as required	1 tab per day	20	0.70922	1	Skin	1	Labrador	3	8	100		2	2	0.935738	21.3735			1
13826	28.24	Pred-X Tabs 5Mg 1 tablet twice daily for 5 days t	2 tab per day	10	0.354108	1	Skin	1	Beagle	4	7	88		2	2	0.936622	10.6767			3
2917	28.3	Pred-X Tabs 20Mg One & half (1.5) tablets once a day	1.5 tab per day	30	1.06007	2	Unclear (suspect lymphoma, LN measurements only)	6	Border collie	5	4	51			2	0.937949	31.9847			1
8382	28.3	Pred-X Tabs 20Mg Give HALF a tablet morning and night for 5 days	1 tab per day	20	0.706714	1	Skin	1	Groodle	0	3	39		2	2	0.937949	21.3231			3
4531	28.4	Pred-X Tabs 20Mg Give 1 tablet twice daily for 4 days	2 tab per day	40	1.40845	2	Skin	1	Labrador	3	9	113		2	2	0.940157	42.5461			3
5399	28.4	Pred-X Tabs 20Mg 1 daily for 3 days	1 tab per day	20	0.704225	1	Skin	1	Shar-Pei	7	10	129		2	2	0.940157	21.273			3
7574	28.5	Pred-X Tabs 20Mg Give ONE and a HALF tablets TWICE a day for 3 days	3 tab per day	60	2.10526	3	Skin: pododermatitis	1	Mastiff	6	1	12		2	2	0.942362	63.6698	3		1
16376	28.5	Pred-X Tabs 20Mg Give 1 tablet twice daily for 5 days	2 tab per day	40	1.40351	2	Skin: suspected pemphigus	1	Labrador	3	2	27		3	2	0.942362	42.4465			3
10757	28.5	Macrolone Tabs 20Mg Give two tablets once daily for 3 day	2 tab per day	40	1.40351	2	Skin	1	Bulldog	7	9	115		2	2	0.942362	42.4465			3
10305	28.5	Pred-X Tabs 20Mg give 1 & 1/2 tablets once daily for 5 days;	1.5 tab per day	30	1.05263	2	Skin	1	Staffordshire bull terrier	2	3	40		2	2	0.942362	31.8349			2
5327	28.5	Pred-X Tabs 5Mg 1 tablet morning and morning for 2 days	1 tab per day	5	0.175439	0	Skin	1	Labradoodle	0	11	142		2	2	0.942362	5.30581			1
9198	28.6	Pred-X Tabs 20Mg Give 2 1/2 tablets once daily for 1 week;	2.5 tab per day	50	1.74825	3	Neoplasia: Undefined but large LN described	6	Border Collie	5	10	120		3	2	0.944565	52.9344	3		3
4541	28.6	Pred-X Tabs 20Mg Give 1 tablet twice daily for 3 days	2 tab per day	40	1.3986	2	Skin: Urticaria	1	Staffordshire bull terrier	2	1	14		2	2	0.944565	42.3475			1
2136	28.6	Pred-X Tabs 20Mg Give 1 & 1/2 tablets ONCE a day for a week	1.5 tab per day	30	1.04895	2	Skin	1	British Bulldog	7	8	96		2	2	0.944565	31.7606			0
10411	28.7	Macrolone Tabs 20Mg 1 tablet daily for 5 days t	1 tab per day	20	0.696864	1	Skin	1	Bull terrier	2	10	130		2	2	0.946766	21.1245			2
3677	28.8	Pred-X Tabs 20Mg Give 1 tablet once daily for 4 days.	1 tab per day	20	0.694444	1	Skin	1	Rhodesian Ridgeback	4	0.41	5		2	2	0.948964	21.0756			3
12491	28.8	Macrolone Tabs 20Mg Give half (1/2) tablet twice daily for 5 days;	1 tab per day	20	0.694444	1	Skin	1	Husky	6	3	36		2	2	0.948964	21.0756			1
7438	28.8	Pred-X Tabs 20Mg Start Friday night-give 1/2 tablet morning & night for 5 days	1 tab per day	20	0.694444	1	Skin	1	Australian bulldog	7	4	49		2	2	0.948964	21.0756			1
10017	28.8	Pred-X Tabs 20Mg Give 1 tablet once a day starting tomorrow	1 tab per day	20	0.694444	1	Skin	1	staffordshire bull terrier	2	6	75		2	2	0.948964	21.0756			1
13529	28.8	Macrolone Tabs 20Mg Give one tabglet daily for 7 days	1 tab per day	20	0.694444	1	Skin	1	Labrador	3	7	95		2	2	0.948964	21.0756			1
6594	28.8	Pred-X Tabs 20Mg Give one tablet each morning for 4 days	1 tab per day	20	0.694444	1	Skin	1	Labrador	3	9	110		2	2	0.948964	21.0756			1
9011	28.9	Macrolone Tabs 20Mg Give 1 (ONE) tablet orally TWICE a day	2 tab per day	40	1.38408	2	Neoplasia: Lymphoma	6	German Short Hair pointer	3	13	157		3	2	0.951159	42.0539			3
3818	28.9	Pred-X Tabs 20Mg Give 1 and a half tablets once a day for 4 days	1.5 tab per day	30	1.03806	2	Skin	1	Labrador	3	3	37		2	2	0.951159	31.5405			3
12592	28.9	Macrolone Tabs 20Mg Give half (1/2) tablet twice daily for 3 days	1 tab per day	20	0.692042	1	Otitis	1	German Shepherd	5	1	23		2	2	0.951159	21.027			3
4234	29	Pred-X Tabs 20Mg Give one tablet twice daily for 2 days	2 tab per day	40	1.37931	2	Skin	1	Labrador	3	2	32		2	2	0.953352	41.9572			1
2564	29	Macrolone Tabs 20Mg Give 1 1/2 tablets once daily for 2 days	1.5 tab per day	30	1.03448	2	Skin	1	Boxer	6	1	13		2	2	0.953352	31.4679			3
19335	29	Macrolone Tabs 20Mg Give 1 & 1/2 tablets once per day for 3 day	1.5 tab per day	30	1.03448	2	Skin	1	Labrador	3	3	36		2	2	0.953352	31.4679			2
8373	29	Pred-X Tabs 20Mg Give one and a half (1&1/2) tablets ONCE daily for 5 days	1.5 tab per day	30	1.03448	2	Skin: rash	1	Doberman	5	10	123		2	2	0.953352	31.4679			1
6265	29	Macrolone Tabs 20Mg Half (1/2) a tablet twice a day for 3 days	1 tab per day	20	0.689655	1	Skin	1	Rhodesian Ridgeback	4	3	40		2	2	0.953352	20.9786			1
7604	29	Pred-X Tabs 20Mg Give ONE tablet ONCE a day for 3 days	1 tab per day	20	0.689655	1	Skin: dermatitis	1	Bull arab	0	5	60		2	2	0.953352	20.9786			1
17533	29	Pred-X Tabs 20Mg Please give 1/2 tablet morning and night for 5 days	1 tab per day	20	0.689655	1	Skin	1	Golden Retriever	3	5	67		2	2	0.953352	20.9786			3
17429	29	Macrolone Tabs 20Mg - with food/ mat drink more Give 1 tablet daily for 5 days	1 tab per day	20	0.689655	1	Skin	1	Border collie	5	5	68		2	2	0.953352	20.9786			2
19027	29	Pred-X Tabs 20Mg Give 1 tablet once daily for 5 days;	1 tab per day	20	0.689655	1	Skin	1	Flat Coated Retriever	3	6	78		2	2	0.953352	20.9786			3
18379	29	Macrolone Tabs 20Mg Give one tablet daily for 5 days	1 tab per day	20	0.689655	1	Skin	1	Border Collie	5	8	97		2	2	0.953352	20.9786			1
2604	29	Macrolone Tabs 20Mg Please give half a tablet twice daily for 7 days	1 tab per day	20	0.689655	1	Skin	1	Labradoodle	0	10	120		2	2	0.953352	20.9786			0
11584	29	Pred-X Tabs 5Mg Please give 2 tablets ONCE daily for 1 week	2 tab per day	10	0.344828	1	Skin	1	Border Collie	5	0.91	11		2	2	0.953352	10.4893			3
11723	29	Pred-X Tabs 5Mg Give 2 tablets once a day until itch stops	2 tab per day	10	0.344828	1	Skin	1	Border collie	5	4	52		2	2	0.953352	10.4893			3
12052	29.1	Pred-X Tabs 5Mg One (1) tablet once a day	1 tab per day	5	0.171821	0	Skin	1	Bull terrier	2	3	38		2	2	0.955543	5.23263			1
5726	29.2	Macrolone Tabs 20Mg One Tablet Twice daily for 3 day	2 tab per day	40	1.36986	2	Otitis	1	Labrador	3	3	47		2	2	0.95773	41.7654			1
7761	29.2	Macrolone Tabs 20Mg Give one tablet twice a day for 4 days.	2 tab per day	40	1.36986	2	Skin	1	German Shepherd	5	8	103		2	2	0.95773	41.7654			1
14402	29.2	Pred-X Tabs 20Mg Give 1/2 tablet TWICE daily for 5 days	1 tab per day	20	0.684932	1	Skin	1	Bulldog	7	2	26		2	2	0.95773	20.8827			1
6058	29.2	Macrolone Tabs 20Mg Half a tablet twice a day for 5 days	1 tab per day	20	0.684932	1	Skin	1	staffordshire bull terrier	2	9	115		2	2	0.95773	20.8827			2
5438	29.2	Pred-X Tabs 20Mg One tablet every second day	0.5 tab per day	10	0.342466	1	Skin and otitis	1	Bulldog	6	6	74		2	2	0.95773	10.4414			1
10135	29.4	Pred-X Tabs 20Mg Give 1/2 a tablet twice a day for 5 days	1 tab per day	20	0.680272	1	Skin	1	Dalmatian	7	0.75	9		2	2	0.962099	20.7879			3
15567	29.4	Pred-X Tabs 5Mg Please give 3 tablets ONCE a day for 5 days	3 tab per day	15	0.510204	1	Skin	1	Boxer	6	4	56		2	2	0.962099	15.5909			1
13689	29.4	Macrolone Tabs 20Mg Half (1/2) a tablet once a day	1/2 per day	10	0.340136	1	Skin	1	Australian Cattle Dog	5	12	147		2	2	0.962099	10.3939			3
8467	29.5	Prednil Tabs Give 3 tablets morning and night for no more than 3 days in a row.	6 tab per day	30	1.01695	2	Skin: Urticaria	1	Staffordshire bull terrier	2	2	32		2	2	0.964279	31.1113			1
19367	29.5	Macrolone Tabs 20Mg give 1 tablet once daily for 5 days then reduce to 1/2 tablet once daily for 5 days	1 tab per day	20	0.677966	1	Skin	1	Golden Retriever	3	0.75	9		2	2	0.964279	20.7409			3
2611	29.5	Macrolone Tabs 20Mg Please give half a tablet twice daily for 5 days	1 tab per day	20	0.677966	1	Skin	1	staffordshire bull terrier	2	7	85		2	2	0.964279	20.7409			1
10525	29.5	Macrolone Tabs 20Mg Give ONE (1) tablet once daily for one week.	1 tab per day	20	0.677966	1	Otitis	1	Doberman	6	10	123		2	2	0.964279	20.7409			3
1867	29.5	Pred-X Tabs 5Mg Give ONE twice a day	2 tab per day	10	0.338983	1	Unknown		Rhodesian Ridgeback	4	4	50			2	0.964279	10.3704			3
961	29.6	Pred-X Tabs 20Mg Give 1.5 tablets by mouth ONCE daily	1.5 tab per day	30	1.01351	2	Skin	1	Groodle	0	0.91	11		2	2	0.966457	31.0412			3
4653	29.6	Macrolone Tabs 20Mg Please give ONE (1) & HALF (1/2) tablets ONCE DAILY for 3 days;	1.5 tab per day	30	1.01351	2	Otitis	1	Labrador	3	3	38		2	2	0.966457	31.0412			3
2117	29.6	Pred-X Tabs 20Mg Give 1 tablet ONCE a day	1 tab per day	20	0.675676	1	Otitis	1	Staffordshire bull terrier	2	6	83		2	2	0.966457	20.6941			0
14705	29.7	Macrolone Tabs 20Mg Give 1 tablet twice daily for 3 days	2 tab per day	40	1.3468	2	Ocular: Conjunctivitis	2	Boxer	6	8	100		2	2	0.968632	41.2953			3
7718	29.8	Pred-X Tabs 20Mg Please give 2 tablets orally once daily for 3 days	2 tab per day	40	1.34228	2	Skin	1	Labrador	3	1	12		2	2	0.970805	41.2029			1
2065	29.8	Pred-X Tabs 20Mg Give 2 tablet ONCE a day for 4 days T	2 tab per day	40	1.34228	2	Skin	1	Bull Mastiff	6	1	15		2	2	0.970805	41.2029			0
5797	30	Macrolone Tabs 20Mg Administer ONE (1) tablet twice a day for 3 days	2 tab per day	40	1.33333	2	Otitis	1	Staffordshire bull terrier	2	3	43		2	2	0.975144	41.0196			2
2384	30	Pred-X Tabs 20Mg Week 1: one tablet twice a day	2 tab per day	40	1.33333	2	Skin	1	Labrador	3	12	149		2	2	0.975144	41.0196			3
15428	30	Macrolone Tabs 20Mg Give one tablet morning and night -	2 tab per day	40	1.33333	2	Neoplasia: Abdominal intestine vs spleen	4	Golden Retriever	3	13	156		2	2	0.975144	41.0196			2
18369	30	Pred-X Tabs 20Mg Give HALF a tablet TWICE daily for 5 days	1 tab per day	20	0.666667	1	Skin	1	German Shepherd	5	0.5	6		2	2	0.975144	20.5098			2
18031	30	Macrolone Tabs 20Mg Give 0.5 tablets twice a day for 3 days;	1 tab per day	20	0.666667	1	Otitis	1	Golden Retriever	3	2	24		2	2	0.975144	20.5098			2
18549	30	Macrolone Tabs 20Mg Give 1 tablet ONCE per day for 5 days;	1 tab per day	20	0.666667	1	Skin	1	Great Dane	7	2	25		2	2	0.975144	20.5098			3
13484	30	Pred-X Tabs 20Mg Give 1 tablet ONCE daily for 7 days	1 tab per day	20	0.666667	1	Skin	1	Labrador	3	4	54		2	2	0.975144	20.5098			1
18411	30	Macrolone Tabs 20Mg Give 1 tablet once daily for 1 week	1 tab per day	20	0.666667	1	Skin	1	Kelpie	5	5	62		2	2	0.975144	20.5098			3
2178	30	Pred-X Tabs 20Mg Give 1 tablet ONCE a day for 4 days	1 tab	20	0.666667	1	Skin	1	British Bulldog	7	8	102		2	2	0.975144	20.5098			2
12955	30	Macrolone Tabs 20Mg Give ONE (1) tablet ONCE daily for 3 days;	1 tab per day	20	0.666667	1	Skin	1	Golden retriever	3	10	122		2	2	0.975144	20.5098			3
5531	30	Macrolone Tabs 20Mg Give 1 Tablet every second day	0.5 tab per day	10	0.333333	1	Unclear		Rhodesian Ridgeback	4	8	100			2	0.975144	10.2549			3
1063	30	Pred-X Tabs 20Mg GIVE ONE TABLET EVERY SECOND DAY.	0.5 tab per day	10	0.333333	1	No history (unclear)		Labrador	3	12	151			2	0.975144	10.2549			1
4617	30.03	Pred-X Tabs 20Mg Starting Friday Give one tablet every morning for 5 days	1 tab per day	20	0.666001	1	Skin	1	Hungarian Visla	3	3	42		2	2	0.975794	20.4961			2
4643	30.06	Pred-X Tabs 20Mg Starting Saturday Give one tablet in the evening for 6 day	1 tab per day	20	0.665336	1	Otitis	1	Staffordshire bull terrier	2	0.58	7		2	2	0.976444	20.4825			3
16372	30.1	Pred-X Tabs 20Mg Give 1 tablet TWICE daily for 2 days;	2 tab per day	40	1.3289	2	Otitis	1	Doberman	6	3	36		2	2	0.97731	40.9287			1
3682	30.1	Macrolone Tabs 20Mg Give one tablet twice daily for 2 weeks	2 tab per day	40	1.3289	2	Taper: IMPA	8	German Shepherd	5	0.83	10		3	2	0.97731	40.9287			3
17698	30.2	Macrolone Tabs 20Mg Give 1 tablet TWICE a day for 3 days	2 tab per day	40	1.3245	2	Skin	1	Staffordshire bull terrier	2	9	115		2	2	0.979473	40.8383			1
11855	30.2	Pred-X Tabs 5Mg Give ONE tab TWICE daily for one week, Pred-X Tabs 20Mg Give HALF tab TWICE daily for one week	2 of 5mg, 1 of 20mg	30	0.993377	1	Heartworm	10	Bull Mastiff	6	2	33		2	2	0.979473	30.6287			3
18228	30.3	Macrolone Tabs 20Mg Give 1.5 tablets once daily for 4 days	1.5 tab per day	30	0.990099	1	Skin: Urticaria	1	Staffordshire bull terrier	2	1	16		2	2	0.981634	30.5613			2
17945	30.3	Macrolone Tabs 20Mg Please give HALF a tablet in the morning and a QUARTER of a tablet at night	0.75 tab per day	15	0.49505	1	Skin	1	Malamute	6	0.5	6		2	2	0.981634	15.2806			3
2607	30.3	Macrolone Tabs 20Mg Half (1/2) a tablet once a day for 10 days	0.5 tab per day	10	0.330033	1	Skin	1	Staffordshire bull terrier	2	1	14		2	2	0.981634	10.1871			1
12974	30.4	Macrolone Tabs 20Mg HALF a tablet twice daily for 5 days	1 tab per day	20	0.657895	1	Skin	1	Golden Retriever	3	9	108		2	2	0.983793	20.3295			3
14208	30.4	Pred-X Tabs 20Mg Give half a tablet once daily for 7 day	0.5 tab per day	10	0.328947	1	Skin	1	Australian Cattle Dog	5	4	56		2	2	0.983793	10.1647			1
5064	30.4	Niralone Tabs Give one tablet each morning for three mornings	1 tab per day	5	0.164474	0	Skin	1	Staffordshire bull terrier	2	0.66	8		2	2	0.983793	5.08237			3
12339	30.5	Macrolone Tabs 20Mg Give ONE tablet TWICE a day for 3 days	2 tab per day	40	1.31148	2	Skin	1	Kelpie	5	6	72		2	2	0.985949	40.57			1
12379	30.5	Macrolone Tabs 20Mg Give 1 tablet TWICE daily for 5 days	2 tab per day	40	1.31148	2	Otitis	1	Rhodesian Ridgeback	4	11	139		2	2	0.985949	40.57			1
17012	30.5	Pred-X Tabs 20Mg Give 1.5 tablets once daily for 5 days	1.5 tab per day	30	0.983607	1	Skin	1	German Shepherd	5	4	55		2	2	0.985949	30.4275			3
19345	30.5	Macrolone Tabs 20Mg Give 1 tablet once daily for 5 days	1 tab per day	20	0.655738	1	Skin	1	German Shepherd	5	3	36		2	2	0.985949	20.285			1
18272	30.6	Macrolone Tabs 20Mg Give 1 tablet once daily for 1 week	1 tab per day	20	0.653595	1	Skin	1	Kelpie	5	6	72		2	2	0.988103	20.2408			3
1704	30.6	Macrolone Tabs 20Mg Continue ONE tablet every second day by mouth	0.5 tab per day	10	0.326797	1	Neoplasia: Mast Cell Tumour	1	Labrador	3	7	93		2	2	0.988103	10.1204			1
4071	30.7	Pred-X Tabs 20Mg Give one (1) tablet twice day for 3 days;	2 tab per day	40	1.30293	2	Otitis	1	Australian Cattle Dog	5	9	115		2	2	0.990255	40.3936			1
7057	30.7	Pred-X Tabs 20Mg Give 1.5 tablets daily for 3 days	1.5 tab per day	30	0.977199	1	Skin	1	Dalmatian	7	0.75	9		2	2	0.990255	30.2952			3
2790	30.8	Macrolone Tabs 20Mg Give 1 tablet twice daily for 4 day	2 tab per day	40	1.2987	2	Skin	1	German Shepherd	5	3	47		2	2	0.992404	40.3062			1
19268	30.8	Macrolone Tabs 20Mg Please give 1 tablet once daily for 7 days	1 tab per day	20	0.649351	1	Perianal furunculosis	1	German Shepherd	5	9	114		3	2	0.992404	20.1531			1
7342	30.9	Pred-X Tabs 20Mg Give one tablet twice daily for 2 day	2 tab per day	40	1.2945	2	Otitis	1	Staffordshire bull terrier	2	7	89		2	2	0.994551	40.2192			3
16586	30.9	Pred-X Tabs 20Mg Give one tablet daily for 5 days	1 tab per day	20	0.647249	1	Skin	1	Labrador	3	3	36		2	2	0.994551	20.1096			1
3911	31	Pred-X Tabs 20Mg Give one (1) tablet twice daily for 3 days;	2 tab per day	40	1.29032	2	Skin and anal gland sacculitis	1	Golden retriever	3	9	113		2	2	0.996696	40.1326			1
4544	31	Pred-X Tabs 20Mg Give 1 tablet twice daily for 4 days	2 tab per day	40	1.29032	2	Skin	1	Kelpie	5	11	136		2	2	0.996696	40.1326			1
2655	31	Macrolone Tabs 20Mg Give 1 1/2 tablets once daily for 3 days;	1.5 tab per day	30	0.967742	1	Skin	1	Labrador	3	1	21		2	2	0.996696	30.0995			1
10915	31	Microlone Tabs 5Mg Days 1-7: Give 3 tablets twice daily	6 tab per day	30	0.967742	1	Heartworm	10	Bull mastiff	6	2	25		2	2	0.996696	30.0995			1
7530	31	Pred-X Tabs 20Mg Day 1-3: Give one (1) tablet ONCE daily	1 tab per day	20	0.645161	1	Skin	1	German Shepherd	5	0.58	7		2	2	0.996696	20.0663			2
9030	31	Pred-X Tabs 20Mg Give HALF (1/2) a tablet TWICE daily for 3 days	1 tab per day	20	0.645161	1	Skin	1	Bulldog	7	2	24		2	2	0.996696	20.0663			1
3532	31	Pred-X Tabs 20Mg give one tablet once daily for 7 days;	1 tab per day	20	0.645161	1	Otitis	1	Labrador	3	3	45		2	2	0.996696	20.0663			0
10783	31	Macrolone Tabs 20Mg Give 1 tablet once a day for 3 days	1 tab per day	20	0.645161	1	Skin	1	Labrador	3	4	58		2	2	0.996696	20.0663			1
14295	31	Pred-X Tabs 20Mg Give one tablet once daily for 3 days	1 tab per day	20	0.645161	1	Skin: otitis and dermatitis	1	Bulldog	6	5	60		2	2	0.996696	20.0663			2
19329	31	Macrolone Tabs 20Mg Starting Friday 16th of March Give ONE tablet once a day for 10 days	1 tab per day	20	0.645161	1	Skin	1	Labrador	3	9	108		2	2	0.996696	20.0663			1
13395	31.2	Macrolone Tabs 20Mg Give 1 tablet ONCE daily for 4 days;	1 tab per day	20	0.641026	1	Skin	1	Golden Retriever	3	7	83		2	2	1.00098	19.9805			3
11634	31.2	Pred-X Tabs 5Mg Give 3 tablets once a day until itch resolves	3 tab per day	15	0.480769	1	Skin	1	Bulldog	7	1	18		2	2	1.00098	14.9853			1
13443	31.2	Solone Tabs 25Mg Give 1 tablet THREE TIMES weekly.	0.42 tab per day	10.7	0.342949	1	Skin	1	Labrador	3	12	147		2	2	1.00098	10.6895			1
336	31.3	Macrolone Tabs 20Mg give 1 tab twice daily for 3 days;	2 tab per day	40	1.27796	2	Skin	1	Labrador	3	1	14		2	2	1.00312	39.8758			1
7132	31.3	Pred-X Tabs 20Mg give 1 tab once daily for 3 days	1 tab per day	20	0.638978	1	Skin	1	Swiss white shepherd	5	5	68		2	2	1.00312	19.9379			1
1857	31.3	Macrolone Tabs 20Mg Give ONE (1) tablet twice a week	5.7mg a week	5.7	0.182109	0	No history		Golden Retriever	3	12	145			2	1.00312	5.6823			3
1268	31.5	x Pred-X Tabs 20Mg Give 1.5 tablets morning and night for 2 days. T	3 tab per day	60	1.90476	3	Skin	1	German shepherd	5	6	72		2	2	1.00738	59.5602	3		2
11180	31.5	Macrolone Tabs 20Mg Give 1 tablet twice daily for 1 day	2 tab per day	40	1.26984	2	Skin	1	Staffordshire bull terrier	2	5	67		2	2	1.00738	39.7068			3
15417	31.5	Macrolone Tabs 20Mg Give one tablet twice per da	2 tab per day	40	1.26984	2	Respiratory: Cough	3	German Shepherd	5	7	85		2	2	1.00738	39.7068			1
18275	31.5	Macrolone Tabs 20Mg Give one daily for 5 days;	1 tab per day	20	0.634921	1	Skin	1	Staffordshire bull terrier	2	6	72		2	2	1.00738	19.8534			3
16049	31.5	Pred-X Tabs 20Mg Give half a tablet every second day as needed for itch	0.25 tab per day	5	0.15873	0	Skin	1	staffordshire bull terrier	2	8	106		2	2	1.00738	4.96335			3
6820	31.6	Macrolone Tabs 20Mg Please give 1 tablet TWICE a day for 3 days.	2 tab per day	40	1.26582	2	Skin	1	Golden retriever	3	8	102		2	2	1.00951	39.623			3
7795	31.6	Macrolone Tabs 20Mg Give one tablet twice a day for 5 days	2 tab per day	40	1.26582	2	Skin: lesion, purulent	1	Labrador	3	9	117		2	2	1.00951	39.623			1
5216	31.6	Pred-X Tabs 20Mg Give 1 tablet once per day for 2 days	1 tab per day	20	0.632911	1	Skin	1	Dalmatian	7	1	14		2	2	1.00951	19.8115			1
16572	31.6	Pred-X Tabs 20Mg 1 tablet to be given once daily for 1 week	1 tab per day	20	0.632911	1	Skin	1	Kelpie	5	2	29		2	2	1.00951	19.8115			3
13259	31.6	Macrolone Tabs 20Mg Please give ONE tablet ONCE a day for 5 days	1 tab per day	20	0.632911	1	Otitis	1	Labrador	3	10	120		2	2	1.00951	19.8115			3
9202	31.6	Pred-X Tabs 20Mg Give HALF (1/2) a tablet daily as required	1/2 tab per day	10	0.316456	1	Skin	1	Labrador	3	1	14		2	2	1.00951	9.90575			3
15516	31.7	Macrolone Tabs 20Mg ONE + HALF tablets ; once a day for 4 days	1.5 tab per day	30	0.946372	1	Skin	1	Golden retriever	3	6	73		2	2	1.01164	29.6547			3
15805	31.7	Pred-X Tabs 20Mg Give HALF (1/2) tablet TWICE daily for 4 days	1 tab per day	20	0.630915	1	Skin	1	Koolie	0	2	27		2	2	1.01164	19.7698			3
15842	31.8	Pred-X Tabs 20Mg Give 1 tablet TWICE daily for 5 days	2 tab per day	40	1.25786	2	Skin	1	German Shepherd	5	1	12		2	2	1.01377	39.4567			2
14571	31.8	Macrolone Tabs 20Mg Give ONE tablet TWICE daily for THREE days	2 tab per day	40	1.25786	2	Otitis	1	Staffordshire bull terrier	2	3	40		2	2	1.01377	39.4567			1
2142	31.8	Macrolone Tabs 20Mg Give HALF a tab twice daily for 5d	1 tab per day	20	0.628931	1	Neoplasia: Histiocytoma, cutaneous. Pred to reduce inflammation	1	Rhodesian Ridgeback	4	0.5	6		2	2	1.01377	19.7283			1
12414	31.8	Pred-X Tabs 20Mg Give 1 tablet tonight then 1 tablet each morning for 3 days	1 tab per day	20	0.628931	1	Skin	1	Border collie	5	1	15		2	2	1.01377	19.7283			3
18062	31.9	Pred-X Tabs 20Mg Give one and a half (1.5) tablets twice daily for 3 days	3 tab per day	60	1.88088	3	Skin	1	Labrador	3	2	30		2	2	1.01589	59.0613	3		1
15784	31.9	Pred-X Tabs 20Mg Give ONE tablet TWICE daily for 3 days	2 tab per day	40	1.25392	2	Skin	1	Labrador	3	2	28		2	2	1.01589	39.3742			1
16636	31.9	Pred-X Tabs 20Mg Give 1 tablet tonight; another tomorrow morning; then 1 each morning for 2 days;	1 tab per day	20	0.626959	1	Skin	1	Staffordshire bull terrier	2	7	89		2	2	1.01589	19.6871			1
11341	32	Macrolone Tabs 20Mg 1 Tablet morning and night or 3 days;	2 tab per day	40	1.25	2	Skin	1	labrador	3	7	91		2	2	1.01802	39.2921			3
16514	32	Pred-X Tabs 20Mg Give 1 tablet TWICE daily for 4 days	2 tab per day	40	1.25	2	Neurological: Spinal disease, disk	5	Weimeraner	3	11	139		2	2	1.01802	39.2921			3
19356	32	Macrolone Tabs 20Mg Give 1 tablet twice daily f	2 tab per day	40	1.25	2	No history		Labrador	3	9	116			2	1.01802	39.2921			3
6837	32	Macrolone Tabs 20Mg Please give 1.5 tablet ONCE A DAY for 4 days	1.5 tab per day	30	0.9375	1	Skin	1	Irish wolfhound	4	3	38		2	2	1.01802	29.4691			3
10646	32	Macrolone Tabs 20Mg Give ONE (1) tablet once daily for one week.	1 tab per day	20	0.625	1	Skin	1	German shepherd	5	0.66	8		2	2	1.01802	19.6461			1
15332	32	Macrolone Tabs 20Mg Give ONE tablet ONCE a day for 5 day	1 tab per day	20	0.625	1	Otitis	1	Staffordshire bull terrier	2	3	36		2	2	1.01802	19.6461			3
17735	32	Macrolone Tabs 20Mg Give 1/2 tablet TWICE a day for 2 days	1 tab per day	20	0.625	1	Skin	1	Staffordshire bull terrier	2	3	42		2	2	1.01802	19.6461			3
10770	32	Macrolone Tabs 20Mg Give one tablet daily for five days	1 tab per day	20	0.625	1	Skin	1	Labrador	3	4	52		2	2	1.01802	19.6461			1
11556	32	Pred-X Tabs 20Mg Give HALF (1/2) a tablet ONCE daily	1/2 tab per day	10	0.3125	1	Otitis	1	German Shepherd	5	0.75	9		2	2	1.01802	9.82303			2
3797	32	Pred-X Tabs 20Mg Cortisone/Anti-inflammatory Give 1/2 tablet daily until re-checked in 2-3 weeks	0.5 tab per day	10	0.3125	1	Taper: IMHA suspected	6	Rhodesian Ridgeback	4	8	95		3	2	1.01802	9.82303			3
2856	32.1	Macrolone Tabs 20Mg Ongoing as required - give 1 1/2 tablets for 1 day;	1.5 tab per day	30	0.934579	1	Skin	1	Labrador	3	2	35		2	2	1.02014	29.4078			3
14517	32.2	Pred-X Tabs 5Mg Give 2 tablet daily for 4 days t	2 tab per day	10	0.310559	1	Skin	1	staffordshire bull terrier	2	8	101		2	2	1.02225	9.78231			1
7683	32.3	Macrolone Tabs 20Mg Give 1 tablet morning and night for 3 days;	2 tab per day	40	1.23839	2	Skin	1	German Shepherd	5	1	18		2	2	1.02437	39.0484			1
15537	32.3	Pred-X Tabs 20Mg Give 1 tablet twice a day for 7 days	2 tab per day	40	1.23839	2	Otitis	1	Rottweiler	6	6	81		2	2	1.02437	39.0484			1
11858	32.4	Give 4 tablets in the morning; 2 tablet in evening for 5 days Give 4 tablets in the morning for 5 days Give 2 tablets in the morning for 5 days	Give 6 tablets Day 1 (5mg pred)	30	0.925926	1	Skin:urticaria	1	Boxer	6	6	72		2	2	1.02648	29.226			1
13359	32.4	Macrolone Tabs 20Mg Give HALF (0.5) a tablet TWICE daily for 5 days	1 tab per day	20	0.617284	1	Skin	1	Border collie	5	1	17		2	2	1.02648	19.484			2
1338	32.4	Pred-X Tabs 20Mg Give 1 tablet every second day. 9	0.5 tab per day	10	0.308642	1	Skin	1	Border collie	5	9	119		2	2	1.02648	9.74201			3
1969	32.5	Pred-X Tabs 20Mg Give 1.5 tablets ONCE a day for 2 days	1.5 tab per day	30	0.923077	1	Otitis		German Shepherd	5	4	52		2	2	1.02859	29.1661			3
18513	32.5	Macrolone Tabs 20Mg Give 1 tablet ONCE per day for 7 days;	1 tab per day	20	0.615385	1	Skin	1	Labrador	3	1	20		2	2	1.02859	19.444			0
10699	32.5	Macrolone Tabs 20Mg Give ONE (1) tablet once daily for one week	1 tab per day	20	0.615385	1	Skin	1	Staffordshire bull terrier	2	2	33		2	2	1.02859	19.444			2
13305	32.5	Macrolone Tabs 20Mg Give HALF (1/2) tablet every SECOND day	0.25 tab per day	5	0.153846	0	No history		Visla	3	4	53			2	1.02859	4.86101			3
1262	32.7	Pred-X Tabs 20Mg Give one tablet once daily for 5 days	1 tab per day	20	0.611621	1	Otitis	1	Labrador	3	9	113		2	2	1.03281	19.3647			1
12037	32.7	Macrolone Tabs 20Mg Give ONE (1) tablet ONCE daily for 3 days	1 tab per day	20	0.611621	1	Skin	1	Labrador	3	10	128		2	2	1.03281	19.3647			3
9077	32.8	Macrolone Tabs 20Mg Please give 1.5 tablets for 3 days;	1.5 tab per day	30	0.914634	1	Skin	1	Labrador	3	0.66	8		2	2	1.03491	28.9879			2
3848	32.9	Pred-X Tabs 20Mg Give 1 tablet twice a day for 3 days	2 tab per day	40	1.21581	2	Skin	1	Labrador	3	2	25		2	2	1.03702	38.5722			1
7928	32.9	Macrolone Tabs 20Mg Give 2 tablets for 3 mornings	2 tab per day	40	1.21581	2	Otitis	1	Doberman	6	6	82		2	2	1.03702	38.5722			1
12246	33	Macrolone Tabs 20Mg Give 1 tablet twice daily for 3 days	2 tab per day	40	1.21212	2	Otitis	1	German shepherd	5	9	112		2	2	1.03912	38.4943			3
12073	33	Macrolone Tabs 20Mg Give ONE and a HALF (1.5) tablets ONCE daily for 4 days	1.5 tab per day	30	0.909091	1	Skin	1	staffordshire bull terrier	2	2	25		2	2	1.03912	28.8707			0
3573	33	Pred-X Tabs 20Mg Reduce dose to one (1) tablet in the morning and one quarter (1/4) tablet in the evenin	1.25 tab per day	25	0.757576	1	Taper:IMTP	6	Weimeraner	3	3	39		3	2	1.03912	24.0589			3
5636	33	Macrolone Tabs 20Mg Give 1 tablet once daily	1 tab per day	20	0.606061	1	Skin	1	Staffordshire Bull Terrier	2	2	24		2	2	1.03912	19.2471			3
8751	33	Pred-X Tabs 20Mg Give 1 tablet daily for 5 day	1 tab per day	20	0.606061	1	Skin	1	Groodle	0	8	103		2	2	1.03912	19.2471			3
8691	33	Pred-X Tabs 20Mg One daily for seven days	1 tab per day	20	0.606061	1	Skin	1	Staffordshire bull terrier	2	8	107		2	2	1.03912	19.2471			1
17546	33	Pred-X Tabs 20Mg Give 1/2 tablet ONCE a day for 5 days t	0.5 tab per day	10	0.30303	1	Skin	1	Labrador	3	1	15		2	2	1.03912	9.62357			1
7835	33.1	Macrolone Tabs 20Mg Give one tablet twice a day for 3 days.	2 tab per day	40	1.20846	2	Respiratory: Cough	3	Bull Arab	0	2	33		2	2	1.04121	38.4167			3
4395	33.2	Pred-X Tabs 20Mg Give 1 tablet twice daily for 4 days;	2 tab per day	40	1.20482	2	Skin	1	Staffordshire bull terrier	2	4	51		2	2	1.04331	38.3395			1
18774	33.3	Macrolone Tabs 20Mg 1/2 a tablet TWICE daily for 5 days;	1 tab per day	20	0.600601	1	Skin	1	Labrador	3	1	21		2	2	1.0454	19.1314			1
15335	33.4	Macrolone Tabs 20Mg Give 1/2 a tablet twice a day for 3 days	1 tab per day	20	0.598802	1	Otitis	1	Golden Retriever	3	2	26		2	2	1.0475	19.0932			3
12122	33.4	Macrolone Tabs 20Mg Give ONE tablet ONCE daily for 3 days;	1 tab per day	20	0.598802	1	Skin	1	Staffordshire bull terrier	2	2	33		2	2	1.0475	19.0932			3
10595	33.4	Macrolone Tabs 20Mg Give ONE (1) tablet once a day for one week	1 tab per day	20	0.598802	1	Skin	1	Bulldog	7	4	57		2	2	1.0475	19.0932			2
3855	33.5	Pred-X Tabs 20Mg Give 1 and a half tablets once a day for 2 days;	1.5 tab per day	30	0.895522	1	Otitis	1	Golden retriever	3	6	78		2	2	1.04959	28.5827			3
11927	33.5	Pred-X Tabs 20Mg Give one tablet once a day for 7 days	1 tab per day	20	0.597015	1	Skin	1	Staffordshire bull terrier	2	1	12		2	2	1.04959	19.0551			3
2455	33.5	Pred-X Tabs 20Mg Give one tablet once a day for 7 days	1 tab per day	20	0.597015	1	Otitis	1	Weimeraner	3	5	66		2	2	1.04959	19.0551			3
12162	33.5	Macrolone Tabs 20Mg Give 1 tablet once daily for 1 week	1 tab per day	20	0.597015	1	Skin	1	Staffordshire bull terrier	2	6	80		2	2	1.04959	19.0551			3
14683	33.6	Macrolone Tabs 20Mg Give 1 tablet twice daily for 3 days	2 tab per day	40	1.19048	2	Skin	1	Kelpie	5	2	32		2	2	1.05167	38.0346			3
3973	33.8	Pred-X Tabs 20Mg Give 1 tablet twice daily for 4 days;	2 tab per day	40	1.18343	2	Skin	1	Labrador	3	3	46		2	2	1.05584	37.8844			3
1975	33.8	Pred-X Tabs 20Mg Give 1 & 1/2 tablets ONCE a day for 6 days	1.5 tab per day	30	0.887574	1	Skin	1	Malamute	6	11	132		2	2	1.05584	28.4133			0
18173	33.8	Macrolone Tabs 20Mg Give half a tablet once daily	0.5 tab per day	10	0.295858	0	Skin	1	Labrador	3	6	83		2	2	1.05584	9.47111			2
13382	33.8	Prednil Tabs Give 2 tablets once a day	2 tab per day	10	0.295858	0	Neoplasia: Mast Cell Tumour	1	Boxer	6	8	101		2	2	1.05584	9.47111			3
13798	33.85	Macrolone Tabs 20Mg Give one tablet once a day for the first four days;	1 tab per day	20	0.590842	1	Skin	1	Golden retriever	3	4	58		2	2	1.05688	18.9236			3
17984	34	Pred-X Tabs 20Mg Give 1 tablet twice a day for 3 days	2 tab per day	40	1.17647	2	Skin	1	Golden retriever	3	1	12		2	2	1.06	37.7357			3
6492	34	Macrolone Tabs 20Mg One (1) tablet twice a day for 5 days	2 tab per day	40	1.17647	2	Skin	1	Border collie	5	1	21		2	2	1.06	37.7357			1
3996	34	Pred-X Tabs 20Mg give 1 tablet twice daily for 5 day	2 tab per day	40	1.17647	2	Skin	1	Mastiff	6	4	59		2	2	1.06	37.7357			1
10132	34	Pred-X Tabs 20Mg give 1 & 12 tablets once daily for 4 days	1.5 tab per day	30	0.882353	1	Skin	1	Bulldog	7	1	14		2	2	1.06	28.3018			0
13652	34	Macrolone Tabs 20Mg Give ONE (1) tablet ONCE daily for THREE days	1 tab per day	20	0.588235	1	Skin	1	Golden retriever	3	2	27		2	2	1.06	18.8679			2
7545	34	Pred-X Tabs 20Mg Starting at least 48hours (2 days) after LAST DOSE METACAM Day1-5: Give one (1) tablet ONCE daily	1 tab per day	20	0.588235	1	Skin	1	German Shepherd	5	2	34		2	2	1.06	18.8679			3
16480	34	Pred-X Tabs 20Mg Give HALF tablet TWICE daily for 5 days	1 tab per day	20	0.588235	1	Skin: dermatitis	1	Labrador	3	7	88		2	2	1.06	18.8679			1
17413	34	Macrolone Tabs 20Mg Give 1 tablet once daily for 5 days	1 tab per day	20	0.588235	1	Otitis	1	Staffordshire bull terrier	2	7	95		2	2	1.06	18.8679			2
6005	34	Macrolone Tabs 20Mg ONE tablet as required.	1 tab per day	20	0.588235	1	Skin	1	Bull arab	0	8	98		2	2	1.06	18.8679			1
1951	34	Pred-X Tabs 20Mg Give ONE tablet by mouth ONCE daily for 4 days;	1 tab per day	20	0.588235	1	Skin	1	Staffordshire bull terrier	2	8	101		2	2	1.06	18.8679			3
14151	34	Pred-X Tabs 20Mg Give HALF tablet every second day	0.25 tab per day	5	0.147059	0	Otitis	1	German Shepherd	5	0.75	9		2	2	1.06	4.71697			2
6583	34	Pred-X Tabs 20Mg Give one tablet twice a week	0.14 tab per day	2.8	0.0823529	0	No history		Doberman	6	14	175			2	1.06	2.6415			3
5469	34.1	Pred-X Tabs 20Mg 1 tablet night and morning for 2 days	2 tab per day	40	1.17302	2	Skin	1	Labrador	3	3	46		2	2	1.06208	37.6619			3
6120	34.1	Macrolone Tabs 20Mg Give 1 twice daily for 3 days	2 tab per day	40	1.17302	2	No history		Shar-Pei	7	4	55			2	1.06208	37.6619			1
13616	34.2	Macrolone Tabs 20Mg Give 1 tablet in the morning and half a tablet at night for 3 days	1.5 tab per day	30	0.877193	1	Skin	1	Rottweiler	6	1	12		2	2	1.06416	28.1913			3
6622	34.2	Pred-X Tabs 20Mg Give one (1) tablet once a day for 4 days;	1 tab per day	20	0.584795	1	Skin	1	German shepherd	5	1	20		2	2	1.06416	18.7942			3
13625	34.2	Macrolone Tabs 20Mg Give ONE tablet ONCE daily for THREE days	1 tab per day	20	0.584795	1	Ocular: conjunctivitis	2	Boxer	6	7	86		2	2	1.06416	18.7942			1
9325	34.3	Pred-X Tabs 20Mg Give 2 tablets once daily for 2 days	2 tab per day	40	1.16618	2	Skin	1	Staffordshire bull terrier	2	4	56		2	2	1.06623	37.5154			1
12710	34.3	Macrolone Tabs 20Mg Half (1/2) a tablet every 48 hours	0.25 tab per day	5	0.145773	0	Skin	1	Staffordshire bull terrier	2	7	84		2	2	1.06623	4.68942			2
9310	34.31	Macrolone Tabs 20Mg Give 1 tablet twice daily	2 tab per day	40	1.16584	2	Neoplasia: uncharacterised, tumour same size as previous but doesn't say where, may be abdomen		Labrador	3	10	122		2	2	1.06644	37.5081			1
15632	34.4	Pred-X Tabs 20Mg Give ONE tablet twice a day for 7 days	2 tab per day	40	1.16279	2	Skin:urticaria	1	Boxer	6	5	70		2	2	1.0683	37.4426			3
3396	34.4	Pred-X Tabs 20Mg Give one (1) tablet twice daily for 3 days	2 tab per day	40	1.16279	2	Ocular: Conjunctivitis	2	Staffordshire bull terrier	2	6	76		2	2	1.0683	37.4426			3
10216	34.4	Pred-X Tabs 20Mg give 1 & 1/2 tablets once daily for 5 days	1.5 tab per day	30	0.872093	1	Otitis	1	Staffordshire bull terrier	2	1	22		2	2	1.0683	28.082			2
9496	34.4	Macrolone Tabs 20Mg First 4 days - please give 1/2 a tablet morning and night	1 tab per day	20	0.581395	1	Skin	1	Australian Bandog	0	3	37		2	2	1.0683	18.7213			0
18085	34.4	Pred-X Tabs 5Mg 2 tablets once a day with food	2 tab per day	10	0.290698	0	Skin	1	Golden retriever	3	1	18		2	2	1.0683	9.36066			3
12230	34.5	Macrolone Tabs 20Mg Give two tablets twice daily for 5 days	4 tab per day	80	2.31884	3	Discoid lupus	1	Malamute	6	0.83	10		3	2	1.07037	74.7405	3		3
18309	34.5	Macrolone Tabs 20Mg One (1) tablet twice a day	2 tab per day	40	1.15942	2	Nasal: skin changes to nasal planum, ulceration and crusting	1	German Shepherd	5	4	55		3	2	1.07037	37.3702			1
8480	34.5	Pred-X Tabs 20Mg Give ONE once daily with food	1 tab per day	20	0.57971	1	Otitis	1	staffordshire bull terrier	2	3	46		2	2	1.07037	18.6851			3
12150	34.5	Pred-X Tabs 5Mg Give TWO (2) tablets morning and night for 7 days	4 tab per day	20	0.57971	1	Skin	1	Bull arab	0				2	2	1.07037	18.6851			0
13048	34.5	Macrolone Tabs 20Mg Give half a tablet once daily for 10 days;	0.5 tab per day	10	0.289855	0	Skin	1	Labrador	3	7	93		2	2	1.07037	9.34256			3
2285	34.6	Pred-X Tabs 20Mg Give 1.5 tablets by mouth ONCE daily for 7 days	1.5 tab per day	30	0.867052	1	Neurological: IVDD suspected	5	Labrador	3	13	160		2	2	1.07244	27.9737			2
14252	34.6	Pred-X Tabs 20Mg Give one tablet daily for 5 days	1 tab per day	20	0.578035	1	Skin	1	Coonhound	4	1	23		2	2	1.07244	18.6491			1
2081	34.6	Pred-X Tabs 20Mg Give 1 tablet ONCE a day for 1 week	1 tab per day	20	0.578035	1	Skin	1	Boxer	6	4	52		2	2	1.07244	18.6491			3
1654	34.6	Macrolone Tabs 20Mg Give 1/2 tablet as needed	0.5 tab per day	10	0.289017	0	Skin	1	Labrador	3	8	101		2	2	1.07244	9.32455			1
1687	34.6	Macrolone Tabs 20Mg Give 1/2 a tablet every 3 days by mouth	1/6 tab per day	1.6	0.0462428	0	No history (unclear)		Kelpie	5	10	126			2	1.07244	1.49193			1
17849	34.7	Macrolone Tabs 20Mg Give 1 tablet TWICE a day for 2 days	2 tab per day	40	1.15274	2	Skin	1	Beagle	4	13	159		2	2	1.0745	37.2265			3
7919	34.8	Macrolone Tabs 20Mg Give 2 tablets for 3 morning	2 tab per day	40	1.14943	2	No history (unclear		Labrador	3	6	72			2	1.07657	37.1552			1
8321	34.8	Pred-X Tabs 20Mg Give ONE tablet once daily for 5 days	1 tab per day	20	0.574713	1	Skin	1	Staffordshire bull terrier	2	1	22		2	2	1.07657	18.5776			2
18703	34.8	Pred-X Tabs 5Mg 1 tablet twice daily for 2 weeks	2 tab per day	10	0.287356	0	Otitis	1	Golden Retriever	3	5	63		2	2	1.07657	9.28879			1
4464	34.9	Pred-X Tabs 20Mg Give 1 tablet twice daily for 5 days	2 tab per day	40	1.14613	2	Skin: hygroma	1	Doberman	6	9	108		2	2	1.07863	37.0842			1
19214	34.9	Macrolone Tabs 20Mg Give 1 tablet ONCE per day for 5 days	1 tab per day	20	0.573066	1	Skin	1	Portugese Water dog	6	3	38		2	2	1.07863	18.5421			1
2166	35	Pred-X Tabs 20Mg Give 1 & 1/2 tablets TWICE a day	3 tab per day	60	1.71429	3	DJD	8	Labrador	3	13	164		2	2	1.08069	55.5202	3		3
6066	35	Macrolone Tabs 20Mg 2 daily for three days	2 tab per day	40	1.14286	2	Skin	1	Labrador	3	3	46		2	2	1.08069	37.0135			0
4075	35	Pred-X Tabs 20Mg Corticosteroid Medication Give one (1) tablet twice a day (morning and evening) for 3 days.	2 tab per day	40	1.14286	2	Skin: pododermatitis	1	Bulldog	6	5	60		2	2	1.08069	37.0135			3
4424	35	Pred-X Tabs 20Mg Give 1 tablet twice daily for 4 days;	2 tab per day	40	1.14286	2	Otitis	1	Golden Retriever	3	6	82		2	2	1.08069	37.0135			3
19358	35	Pred-X Tabs 20Mg Give 1 tablet TWICE daily for 5 days	2 tab per day	40	1.14286	2	Skin: Abscess	1	Malamute	6	11	140		2	2	1.08069	37.0135			1
18793	35	Pred-X Tabs 20Mg Give 1 tablet orally once daily for 5 day	1 tab per day	20	0.571429	1	Otitis	1	staffordshire bull terrier	2	6	81		2	2	1.08069	18.5067			1
15971	35	Pred-X Tabs 20Mg Give ONE tablet ONCE daily for 5 days	1 tab per day	20	0.571429	1	Skin	1	Staffordshire bull terrier	2	6	82		2	2	1.08069	18.5067			3
10036	35	Pred-X Tabs 20Mg Give 1 tablet a day as required	1 tab per day	20	0.571429	1	Otitis	1	German Shepherd	5	11	132		2	2	1.08069	18.5067			1
7587	35	Pred-X Tabs 20Mg Give HALF a tablet TWICE DAILY for 4 days	1 tab per day	20	0.571429	1	Ocular: conjunctivitis	2	Bulldog	7	4	51		2	2	1.08069	18.5067			3
15957	35	Pred-X Tabs 20Mg Give HALF tablet ONCE daily for 14 days	0.5 tab per day	10	0.285714	0	Skin	1	Golden retriever	3	1	23		2	2	1.08069	9.25337			0
11448	35	Prednil Tabs One (1) tablet twice a day fror 7 days	2 tab per day	10	0.285714	0	Skin	1	White Shepherd	5	2	35		2	2	1.08069	9.25337			3
11577	35	Pred-X Tabs 20Mg Give HALF (1/2) a tablet ONCE daily in the mornings	0.5 tab per day	10	0.285714	0	Skin	1	Boxer	6	4	56		2	2	1.08069	9.25337			3
11220	35	Microlone Tabs 5Mg Give 1 tablet ONCE daily for 3 days	1 tab per day	5	0.142857	0	Ocular: Conjunctivitis	2	Kelpie	5	5	65		2	2	1.08069	4.62669			3
13919	35.04	Macrolone Tabs 20Mg Give 1 tablet twice daily for 4 days	2 tab per day	40	1.14155	2	Skin	1	German Shepherd	5	6	83		2	2	1.08151	36.9853			3
17246	35.1	Macrolone Tabs 20Mg Give 2 tablets once daily for 5 days	2 tab per day	40	1.1396	2	Skin	1	Rhodesian Ridgeback	4	5	70		2	2	1.08274	36.9431			1
9193	35.2	Macrolone Tabs 20Mg Give ONE tablet TWICE daily for 5 days	2 tab per day	40	1.13636	2	Skin	1	Bull Arab	0	3	42		2	2	1.0848	36.8731			3
6961	35.2	Macrolone Tabs 20Mg Give 1.5 tablets once daily for 5 days	1.5 tab per day	30	0.852273	1	Respiratory: Cough, allergic laryngitis tracheitis	3	Labrador	3	9	111		2	2	1.0848	27.6549			1
16181	35.2	Pred-X Tabs 20Mg give 1 tablet daily for 3 days	1 tab per day	20	0.568182	1	Neurological: Head shaking	5	Golden Retriever	3	13	157		2	2	1.0848	18.4366			1
16648	35.2	Macrolone Tabs 20Mg 1/2 tablet every 2 day	0.25 tab per day	5	0.142045	0	Skin	1	Dalmatian	7	8	105		2	2	1.0848	4.60914			3
1451	35.3	Pred-X Tabs 20Mg Give 2.5 tablets once daily with food	2.5 tab per day	50	1.41643	2	Neoplasia: Lymphoma	6	Boxer	6	8	95		3	2	1.08685	46.0043			1
12827	35.3	Pred-X Tabs 20Mg Please give 2 tablets once a day for 4 days	2 tab per day	40	1.13314	2	Skin	1	Mastiff	6	5	69		2	2	1.08685	36.8035			3
6437	35.3	Macrolone Tabs 20Mg One (1) tablet twcie a day for 5 days	2 tab per day	40	1.13314	2	Skin	1	Labrador	3	12	145		2	2	1.08685	36.8035			1
13664	35.3	Pred-X Tabs 20Mg GIve one tablet once a day for 7 days	1 tab per day	20	0.566572	1	Skin	1	Bull arab	0	4	53		2	2	1.08685	18.4017			3
7093	35.3	Pred-X Tabs 20Mg give 1 tab once daily for 3 days	1 tab per day	20	0.566572	1	Otitis	1	Labrador	3	9	109		2	2	1.08685	18.4017			1
2282	35.4	Pred-X Tabs 20Mg Week 1: one tablet twice a day	2 tab per day	40	1.12994	2	Otitis	1	Boxer	6	2	30		2	2	1.08891	36.7341			3
75	35.4	Macrolone Tabs 20Mg Give 1 tablet daily for 3 days	1 tab per day	20	0.564972	1	Skin	1	Labrador	3	3	42		2	2	1.08891	18.3671			1
14671	35.5	Macrolone Tabs 20Mg Give ONE tablet TWICE daily for FIVE days;	2 tab per day	40	1.12676	2	Skin	1	German Shepherd	5	10	129		2	2	1.09096	36.6651			1
16900	35.5	Pred-X Tabs 20Mg Give one tablet once daily for 3 days	1 tab per day	20	0.56338	1	Skin	1	Staffordshire bull terrier	2	6	74		2	2	1.09096	18.3326			2
17140	35.5	Macrolone Tabs 20Mg Give 1 tablet daily for 5 days	1 tab per day	20	0.56338	1	Skin	1	Staffordshire bull terrier	2	8	102		2	2	1.09096	18.3326			3
15695	35.5	Pred-X Tabs 20Mg Give HALF (1/2) a tablet TWICE a day for 4 days	1 tab per day	20	0.56338	1	Skin	1	Staffordshire bull terrier	2	11	135		2	2	1.09096	18.3326			1
12884	35.7	Macrolone Tabs 20Mg Please give ONE tablet NIGHT and MORNING for 4 days	2 tab per day	40	1.12045	2	Skin	1	Dogue De Bordeux	6	0.5	6		2	2	1.09505	36.528			2
8931	35.7	Pred-X Tabs 20Mg Give one (1) tablet twice a day for 3 days	2 tab per day	40	1.12045	2	Skin	1	Bulldog	7	2	27		2	2	1.09505	36.528			1
6184	35.7	x Macrolone Tabs 20Mg One (1) tablet once a day for 5 days	1 tab per day	20	0.560224	1	Otitis	1	Golden Retriever	3	9	114		2	2	1.09505	18.264			3
9217	35.8	Pred-X Tabs 20Mg Please give 1 tablet morning and night each day for 5 days	2 tab per day	40	1.11732	2	Skin	1	Labradoodle	0	5	60		2	2	1.09709	36.46			3
11270	35.8	Macrolone Tabs 20Mg Give 1 and 1/2 tablets once daily for 4 days	1.5 tab per day	30	0.837989	1	No history		Labrador	3	6	77			2	1.09709	27.345			3
10357	35.9	Pred-X Tabs 20Mg give 2 tablets once daily	2 tab per day	40	1.11421	2	Skin	1	Dalmatian	7	7	95		2	2	1.09913	36.3923			1
10027	35.9	Pred-X Tabs 20Mg Give one and a half tablets ONCE a day	1.5 tab per day	30	0.835655	1	No history		Labrador	3	9	117			2	1.09913	27.2942			3
12409	35.9	Pred-X Tabs 20Mg Give 1/2 tablet every 2nd day	0.25 tab per day	5	0.139276	0	Skin	1	Labrador	3	7	87		2	2	1.09913	4.54903			3
13775	35.92	Macrolone Tabs 20Mg give 1.5 tablets once daily	1.5 tab per day	30	0.835189	1	Skin	1	Labrador	3	13	157		2	2	1.09954	27.2841			3
1592	36	Pred-X Tablets 20mg (Prednisolone 20mg) Give 2 tablets twice daily Friday and Sat;	4 tab per day	80	2.22222	3	Neoplasia: mammary carcinoma with skin infection	1	Labrador	3	13	167		2	2	1.10118	72.6497	3		0
17275	36	Macrolone Tabs 20Mg - with food or immediately following a meal	2 tab per day	40	1.11111	2	Skin	1	Labrador	3	1	14		2	2	1.10118	36.3248			1
13950	36	Macrolone Tabs 20Mg Give 1 tablet twice daily for 4 days	2 tab per day	40	1.11111	2	Skin	1	Border collie	5	5	62		2	2	1.10118	36.3248			3
15514	36	Pred-X Tabs 20Mg GIVE WITH FOOD Give one (1) tablet TWICE daily for 5 days	2 tab per day	40	1.11111	2	Respiratory: Cough	3	Labrador	3	15	180		2	2	1.10118	36.3248			2
10848	36	Macrolone Tabs 20Mg Give 1.5 tablets orally once daily for 5 days;	1.5 tab per day	30	0.833333	1	Skin: allergic dermatitis	1	Staffordshire bull terrier	2	7	84		2	2	1.10118	27.2436			3
2501	36	Pred-X Tabs 20Mg Give half a tablet twice a day for 7 days.	1 tab per day	20	0.555556	1	Otitis	1	Australian Cattle Dog	5	3	36		2	2	1.10118	18.1624			3
1265	36	Macrolone Tabs 20Mg Give 1 tablet once daily for 3 days	1 tab per day	20	0.555556	1	Otitis	1	German Shepherd	5	9	116		2	2	1.10118	18.1624			0
381	36.1	Macrolone Tabs 20Mg Give 2 tabs twice daily for 2 days	4 tab per day	80	2.21607	3	Otitis	1	Alaskan Klee Kai	0	4	50	Owner angry side effects	2	2	1.10321	72.5154	3		2
11903	36.1	Macrolone Tabs 20Mg Give ONE tablet TWICE per day for 5 days	2 tab per day	40	1.10803	2	Skin	1	Rhodesian Ridgeback	4	1	17		2	2	1.10321	36.2577			3
3094	36.2	Pred-X Tabs 20Mg give one tablet twice daily for 3 days	2 tab per day	40	1.10497	2	Skin	1	Koolie	0	2	26		2	2	1.10525	36.1909			3
10987	36.2	Macrolone Tabs 20Mg Give 1 tablet twice daily for 3 days;	2 tab per day	40	1.10497	2	Otitis	1	German Shepherd	5	2	32		2	2	1.10525	36.1909			1
16079	36.2	Prednil Tabs give 2 tablets daily for 3 days	2 tab per day	10	0.276243	0	Skin	1	Australian Cattle Dog	5	6	76		2	2	1.10525	9.04773			3
10626	36.2	Macrolone Tabs 20Mg Give one tablet every other third day	0.33 tab per day	6.6	0.18232	0	Nasal: SLE on nose	1	labrador	3	9	118		3	2	1.10525	5.9715			3
12152	36.3	Macrolone Tabs 20Mg Give 2 tablets daily for 3 day	2 tab per day	40	1.10193	2	Otitis	1	German shepherd	5	2	32		2	2	1.10728	36.1244			1
12294	36.4	Macrolone Tabs 20Mg Give 2 tablets TWICE a day for 5 days	4 tab per day	80	2.1978	3	Skin: dermatitis and otitis	1	Bull terrier	2	11	137		2	2	1.10932	72.1165	3		3
15299	36.4	Macrolone Tabs 20Mg Give one (1) tablet morning and night for 3 days	2 tab per day	40	1.0989	2	Skin	1	Golden Retriever	3	3	41		2	2	1.10932	36.0582			0
4550	36.4	Pred-X Tabs 20Mg Give 1 tablet twice daily until otherwise directed	2 tab per day	40	1.0989	2	Neurological: Intracranial neoplasia suspected	5	Mastiff	6	13	166		2	2	1.10932	36.0582			1
1157	36.4	Pred-X Tabs 20Mg Please give 1 1/2 tablets once a day for 5 day	1.5 tab per day	30	0.824176	1	Skin	1	Labrador	3	8	103		2	2	1.10932	27.0437			3
13183	36.4	Microlone Tabs 5Mg Give 3 tablets once a day for 5 days.	3 tab per day	15	0.412088	1	Otitis	1	Labrador	3	12	144		2	2	1.10932	13.5218			1
14749	36.6	Macrolone Tabs 20Mg Give 1 tablet twice daily for 3 days	2 tab per day	40	1.0929	2	Conjunctivitis	2	Rottweiler	6	3	39		2	2	1.11338	35.9267			1
1240	36.7	Pred-X Tabs 20Mg Give 1&1/2 tablets this morning and tonight.	3 tab per day	60	1.63488	3	Otitis	1	Rottweiler	6	2	29		2	2	1.1154	53.7922	3		1
12173	36.7	Macrolone Tabs 20Mg Give 1 tablet twice daily for 3 days	2 tab per day	40	1.08992	2	Skin	1	Golden Retriever	3	13	158		2	2	1.1154	35.8615			1
5246	36.7	Pred-X Tabs 20Mg Give one and a half tablets daily for 3 days; then give one tablet daily for 3 days	1.5 tab per day	30	0.817439	1	Skin	1	German Shepherd	5	6	82		2	2	1.1154	26.8961			3
13946	36.8	Pred-X Tabs 20Mg Give 1 tablet twice a day for 5 days;	2 tab per day	40	1.08696	2	Neoplasia: Lymphoma	6	Labrador	3	9	109		3	2	1.11743	35.7965			1
7275	36.8	Pred-X Tabs 20Mg Give one tablet every second day	1/2 per day	10	0.271739	0	Neurological: HL CP deficits chronic	5	Staffordshire bull terrier	2	13	156	assumed disk	2	2	1.11743	8.94911			2
12394	36.8	Pred-X Tabs 20Mg Give 1/2 tablet every 2nd or 3rd day in the morning	0.25 tab per day	5	0.13587	0	Skin	1	German Shepherd	5	13	164		2	2	1.11743	4.47456			3
15893	36.9	Pred-X Tabs 20Mg Give HALF a tablet by mouth TWICE daily for 3 days	1 tab per day	20	0.542005	1	Skin	1	Labrador	3	2	28		2	2	1.11945	17.8659			2
745	36.9	Pred-X Tabs 5Mg Give 1 1/2 tablets twice daily for 3 days	3 tab per day	15	0.406504	1	Skin	1	Australian Bulldog	7	1	14		2	2	1.11945	13.3994			3
16126	37	Pred-X Tabs 20Mg give 1 tablet twice daily	2 tab per day	40	1.08108	2	Skin	1	German Shepherd	5	1	12		2	2	1.12147	35.6673			2
12442	37	Pred-X Tabs 20Mg Give 1 tablet morning and night for 2 days	2 tab per day	40	1.08108	2	Skin: Urticaria	1	Shar-Pei	7	2	29		2	2	1.12147	35.6673			1
3280	37	Pred-X Tabs 20Mg One (1) tablet twice a day for 2 days	2 tab per day	40	1.08108	2	Otitis	1	Border Collie	5	3	36		2	2	1.12147	35.6673			3
8388	37	Pred-X Tabs 20Mg Please give ONE tablet morning and night for 7 days	2 tab per day	40	1.08108	2	Skin	1	Staffordshire bull terrier	2	7	84		2	2	1.12147	35.6673			3
3101	37	Pred-X Tabs 20Mg Give one tablet twice a day.	2 tab per day	40	1.08108	2	Neoplasia: Cutaneous lymphoma	1	Labrador	3	14	168		3	2	1.12147	35.6673			3
18546	37	Macrolone Tabs 20Mg Give one (1) tablet by mouth ONCE daily for 5 days	1 tab per day	20	0.540541	1	Otitis	1	Rottweiler	6	4	52		2	2	1.12147	17.8337			0
6905	37.2	Macrolone Tabs 20Mg Give 1 tablet twice daily with food for 3 days	2 tab per day	40	1.07527	2	Skin	1	Golden Retriever	3	4	59		2	2	1.12551	35.5394			3
5365	37.3	Pred-X Tabs 20Mg ONE (1) tablet ONCE daily for 2days	1 tab per day	20	0.536193	1	Otitis	1	Saint Bernard	6	3	37		2	2	1.12753	17.7379			1
17432	37.4	Macrolone Tabs 20Mg Give 1 and 1/2 tablets once daily for 4 days	1.5 tab per day	30	0.802139	1	Nasal: uveodermatological syndrome	1	German Shepherd	5	10	128		3	2	1.12954	26.5594			1
14481	37.47	Pred-X Tabs 20Mg Give ONE tablet ONCE daily	1 tab per day	20	0.53376	1	Skin	1	Rottweiler	6	5	63		2	2	1.13095	17.6842			3
5601	37.5	Macrolone Tabs 20Mg Two (2) tablets once a day	2 tab per day	40	1.06667	2	Skin	1	Doberman	6	6	83		2	2	1.13155	35.3496			3
10024	37.5	Pred-X Tabs 20Mg Give one and a half tabs ONCE a day for 5 days	1.5 tab per day	30	0.8	1	Skin: anal sacculitis	1	Rhodesian Ridgeback	4	1	21		2	2	1.13155	26.5122			3
12427	37.5	Pred-X Tabs 20Mg First 5 days - please give 1/2 a tablet morning and night	1 tab per day	20	0.533333	1	Skin	1	Australian Cattle Dog	5	9	119		2	2	1.13155	17.6748			3
16289	37.5	Pred-X Tabs 20Mg Give ONE tablet EVERY 2ND DAY as previously directed.	1/2 tab per day	10	0.266667	0	Onchodystrophy	1	Labrador	3	10	126		3	2	1.13155	8.8374			3
12866	37.5	Macrolone Tabs 20Mg Give 1 tablet Monday Wednesday and Friday to control itch	0.43	8.5	0.226667	0	Skin: pruritus	1	Labrador	3	8	106		2	2	1.13155	7.51179			1
12715	37.6	Macrolone Tabs 20Mg Give 2 tablets twice daily for 3 days;	4 tab per day	80	2.12766	3	Skin: Urticaria	1	German Short Hair pointer	3	3	43		2	2	1.13357	70.5738	3		3
6494	37.6	Macrolone Tabs 20Mg One (1) tablet twice a day for 3 days	2 tab per day	40	1.06383	2	Skin	1	Rottweiler	6	2	24		2	2	1.13357	35.2869			3
2624	37.6	Macrolone Tabs 20Mg 40 Initial course - Give 2 tablets once daily for 4 days;	2 tab per day	40	1.06383	2	Skin	1	Labrador	3	10	126		2	2	1.13357	35.2869			1
4745	37.6	Macrolone Tabs 20Mg Please give ONE (1) & HALF (1/2) tablets ONCE A DAY for 3 days	1.5 tab per day	30	0.797872	1	Otitis	1	German short hair pointer	3	2	34		2	2	1.13357	26.4652			3
11496	37.6	Macrolone Tabs 20Mg Half (1/2) a tablet once a day	0.5 tab per day	10	0.265957	0	No history: palliative care		Rottweiler	6	13	161			2	1.13357	8.82172			1
10289	37.7	Pred-X Tabs 20Mg give 2 tablets once daily	2 tab per day	40	1.06101	2	Skin	1	Bull arab	0	2	26		2	2	1.13557	35.2245			3
19322	37.8	Macrolone Tabs 20Mg Give 2 tablets daily for 2 days	2 tab per day	40	1.0582	2	Skin	1	German Shepherd	5	2	29		2	2	1.13758	35.1623			3
9554	37.8	Macrolone Tabs 20Mg one tablet once daily for 7 days;	1 tab per day	20	0.529101	1	Otitis	1	Labrador	3	2	32		2	2	1.13758	17.5812			3
735	37.8	Pred-X Tabs 20Mg Give 1/2 tablet twice daily for 3 days;	1 tab per day	20	0.529101	1	Otitis	1	Golden retriever	3	4	59		2	2	1.13758	17.5812			1
14804	37.9	Macrolone Tabs 20Mg Give 1/2 a tablet once daily	1/2 tab per day	10	0.263852	0	No history (unclear)		Golden Retriever	3	13	156			2	1.13959	8.77511			1
18847	38	Pred-X Tabs 20Mg Give 1 tablet morning and night for 3 days	2 tab per day	40	1.05263	2	Otitis	1	German shepherd	5	6	72		2	2	1.14159	35.0388			3
18997	38	Pred-X Tabs 20Mg Give 1 tablet twice daily for 3 days	2 tab per day	40	1.05263	2	Skin	1	Border Collie	5	10	120		2	2	1.14159	35.0388			2
19012	38	Macrolone Tabs 20Mg Give 1.5 tablets once daily for 5 days;	1.5 tab per day	30	0.789474	1	Skin	1	Labrador	3	3	37		2	2	1.14159	26.2791			3
5234	38	Macrolone Tabs 20Mg Give ONE tablet ONCE a day for 2days.	1 tab per day	20	0.526316	1	Skin	1	German shepherd	5	1	12		2	2	1.14159	17.5194			3
604	38	Pred-X Tabs 20Mg Give HALF a tablet twice a day	1 tab per day	20	0.526316	1	Skin	1	Doberman	6	8	97		2	2	1.14159	17.5194			0
14092	38.1	Macrolone Tabs 20Mg Give one tablet once a day for 3 days	1 tab per day	20	0.524934	1	Skin	1	staffordshire bull terrier	2	7	86		2	2	1.14359	17.4887			2
16819	38.1	Pred-X Tabs 20Mg Give half a tablet every second day ongoing	0.25 tab per day	5	0.131234	0	Skin	1	German Shepherd	5	5	61		2	2	1.14359	4.37219			3
13144	38.2	Macrolone Tabs 20Mg ONE tablet ONCE daily for 10 days	1 tab per day	20	0.52356	1	Skin: vitilego	1	Rottweiler	6	2	25		3	2	1.14559	17.4582			0
13063	38.2	Pred-X Tabs 20Mg Give 1/2 a tablet TWICE a day for 5 days	1 tab per day	20	0.52356	1	Skin	1	Labrador	3	7	91		2	2	1.14559	17.4582			3
10369	38.2	Microlone Tabs 5Mg Give 1/2 a tablet every second day for pruritis	0.25 tab per day	1.25	0.0327225	0	Skin	1	West Highland White Terrier	2	12	153		2	2	1.14559	1.09114			1
13722	38.22	Macrolone Tabs 20Mg Please give half (1/2) a tablet twice daily for 3 days;	1 tab per day	20	0.523286	1	Skin	1	Golden retriever	3	2	32		2	2	1.14599	17.4521			3
6114	38.3	Macrolone Tabs 20Mg Please give 1.5 tablets morning and night each day for 7 days	3 tab per day	60	1.56658	3	Otitis	1	Neopolitan Mastiff	6	9	114		2	2	1.14759	52.2834	3		1
12469	38.3	Macrolone Tabs 20Mg Give 1 tablet once daily for 5days;	1 tab per day	20	0.522193	1	Skin	1	Bull Arab	0	6	73		2	2	1.14759	17.4278			1
9046	38.4	Macrolone Tabs 20Mg Give 1 (one) tablet orally ONCE a day for 3 days	1 tab per day	20	0.520833	1	Skin	1	Rhodesian Ridgeback	4	2	31		2	2	1.14959	17.3975			1
18378	38.5	Macrolone Tabs 20Mg Give two tablets daily for 5 days	2 tab per day	40	1.03896	2	Skin	1	German shepherd	5	11	134		2	2	1.15158	34.7348			1
10162	38.6	Pred-X Tabs 20Mg give 2 tablets once daily	2 tab per day	40	1.03627	2	Skin	1	Labrador	3	2	24		2	2	1.15358	34.6748			0
10962	38.7	Macrolone Tabs 20Mg Give 1.5 tablets orally once daily for 5 days	1.5 tab per day	30	0.775194	1	Skin	1	Staffordshire bull terrier	2	3	45		2	2	1.15557	25.9613			3
14677	38.75	Macrolone Tabs 20Mg Please give ONe tablet TWICE daily	2 tab per day	40	1.03226	2	Skin	1	Golden retriever	3	8	105		2	2	1.15656	34.5852			1
4747	38.8	Macrolone Tabs 20Mg Please give TWO (2) tablets ONCE A DAY for 3 days;	2 tab per day	40	1.03093	2	Skin	1	Doberman	6	3	43		2	2	1.15756	34.5555			3
3342	38.8	Pred-X Tabs 20Mg Please give 1 tablet twice daily for 5 days	2 tab per day	40	1.03093	2	Otitis	1	Boxer	6	4	48		2	2	1.15756	34.5555			3
10296	39	Pred-X Tabs 20Mg give 2 tablets each morning for 4 days;	2 tab per day	40	1.02564	2	Otitis	1	Bull Mastiff	0	0.83	10		2	2	1.16153	34.4373			2
16082	39	Pred-X Tabs 20Mg Please give 2 tablets once daily for 3 days;	2 tab per day	40	1.02564	2	Skin	1	German shepherd	5	1	18		2	2	1.16153	34.4373			0
1695	39	Pred-X Tabs 20Mg Give 1 tablet morning and night for 7 days	2 tab per day	40	1.02564	2	Skin	1	German Shepherd	5	4	51		2	2	1.16153	34.4373			3
17009	39	Pred-X Tabs 20Mg give 2 tablets once daily	2 tab per day	40	1.02564	2	Respiratory: Tracheitis	3	Golden Retriever	3	13	156		2	2	1.16153	34.4373			3
7762	39.1	Pred-X Tabs 20Mg Please give 2 tablets orally once daily for 3 days	2 tab per day	40	1.02302	2	Skin	1	Bull arab	0	1	12		2	2	1.16352	34.3785			3
4874	39.3	Pred-X Tabs 20Mg Give 1 tablet twice a day for 3 days	2 tab per day	40	1.01781	2	Skin	1	Bull Mastiff	6	3	38		2	2	1.16748	34.2618			1
16073	39.3	Pred-X Tabs 20Mg Please give ONE tablet 2x daily for 4d	2 tab per day	40	1.01781	2	Otitis	1	Labrador	3	9	115		2	2	1.16748	34.2618			0
2423	39.4	Pred-X Tabs 20Mg Give one tablet twice a day for 3 days	2 tab per day	40	1.01523	2	Otitis	1	Irish wolfhound	4	1	12		2	2	1.16946	34.2038			3
7668	39.4	Macrolone Tabs 20Mg Give 2 tablets for 3 mornings	2 tab per day	40	1.01523	2	Skin	1	Bulldog	7	5	60		2	2	1.16946	34.2038			1
10857	39.5	Macrolone Tabs 20Mg Give twice daily for 5 days;	2 tab per day	40	1.01266	2	Skin	1	German Shepherd	5	1	21		2	2	1.17144	34.1461			3
15269	39.5	Macrolone Tabs 20Mg Give 1/2 a tablet twice a day for 3 days	1 tab per day	20	0.506329	1	Otitis	1	Bernese Mountain Dog	6	3	38		2	2	1.17144	17.073			1
9914	39.5	Macrolone Tabs 20Mg Give HALF tablet TWICE daily for 5 days	1 tab per day	20	0.506329	1	Otitis	1	Neopolitan Mastiff	6	3	38		2	2	1.17144	17.073			1
12720	39.5	Macrolone Tabs 20Mg give 1 tablet once daily for 5 days	1 tab per day	20	0.506329	1	Skin	1	Labrador	3	6	72		2	2	1.17144	17.073			3
108	39.5	Macrolone Tabs 20Mg Give 1 tab each 2nd day	0.5 tab per day	10	0.253165	0	No history (unclear)		Labrador	3	13	167			2	1.17144	8.53651			3
15737	39.6	Pred-X Tabs 20Mg Give HALF a tablet by mouth TWICE daily for 3d;	1 tab per day	20	0.505051	1	Skin	1	Labrador	3	2	28		2	2	1.17341	17.0443			3
2851	39.6	Microlone Tabs 5Mg Give 1 tablet twice daily for 5 days	2 tab per day	10	0.252525	0	Otitis	1	Labrador	3	6	80		2	2	1.17341	8.52214			3
8379	39.7	Pred-X Tabs 20Mg Give ONE tablet morning and night for 5 days	2 tab per day	40	1.00756	2	Skin	1	Bulldog	7	2	25		2	2	1.17539	34.0313			3
5455	39.7	Pred-X Tabs 20Mg ONE (1) tablet TWICE daily for 3days	2 tab per day	40	1.00756	2	Skin	1	Australian Cattle Dog	5	6	79		2	2	1.17539	34.0313			3
9051	39.7	Pred-X Tabs 20Mg Give HALF (1/2) a tablet TWICE per day	1 tab per day	20	0.503778	1	Skin	1	Labrador	3	5	71		2	2	1.17539	17.0156			2
7591	40	Pred-X Tabs 20Mg Give ONE tablet TWICE DAILY for 3 days	2 tab per day	40	1	1	Skin: Urticaria	1	Rottweiler	6	1	15		2	3	1.1813	33.8609			1
5534	40	Macrolone Tabs 20Mg Give one (1) tablet twice a day for 3 days	2 tab per	40	1	1	Skin	1	Rhodesian Ridgeback	4	2	26		2	3	1.1813	33.8609			3
10728	40	Macrolone Tabs 20Mg Please give one tablet (1) twice a day for 3 days.	2 tab per day	40	1	1	Skin	1	German shepherd	5	4	48		2	3	1.1813	33.8609			1
17841	40	Macrolone Tabs 20Mg Give 1 tablet twice daily for 2 days t	2 tab per day	40	1	1	Trauma: Head swelling, hyphaema and epistaxis	2	German Shepherd	5	2	26		2	3	1.1813	33.8609			1
16614	40	Pred-X Tabs 20Mg 1.5 tablets to be given once daily for 5 day	1.5 tab per day	30	0.75	1	Skin	1	Labrador	3	2	25		2	3	1.1813	25.3957			1
10786	40	Macrolone Tabs 20Mg Give 1/2 tablet every other day	0.25 tab per day	5	0.125	0	Skin	1	Bulldog	7	3	46		2	3	1.1813	4.23261			2
18637	40.2	Pred-X Tabs 20Mg Give 1 tablet daily for 7 days	1 tab per day	20	0.497512	1	Skin	1	German Shepherd	5	7	84		2	3	1.18524	16.8743			3
10374	40.3	Macrolone Tabs 20Mg 2 tablet 2x daily for 3 days	4 tab per day	80	1.98511	3	Skin	1	German Shepherd	5	3	36		2	3	1.1872	67.3853	3		2
13036	40.4	Macrolone Tabs 20Mg Give one (1) tablet once daily	1 tab per day	20	0.49505	1	Skin	1	German Shepherd	5	9	114		2	3	1.18917	16.8185			0
8343	40.5	Pred-X Tabs 20Mg Give 1 (ONE) tablet ONCE a day for 5 days;	1 tab per day	20	0.493827	1	Skin	1	Bull Mastiff	6	1	22		2	3	1.19113	16.7908			2
1408	40.5	Pred-X Tabs 20Mg Give 1 tablet once a day for 5 day	1 tab per day	20	0.493827	1	skin	1	Labrador	3	2	30		2	3	1.19113	16.7908			2
18285	40.6	Macrolone Tabs 20Mg Give 2 daily for 5 days;	2 tab per day	40	0.985222	1	Skin	1	Labrador	3	1	20		2	3	1.19309	33.5265			3
19236	40.6	Macrolone Tabs 20Mg Give ONE (1)tablet twice daily for 3 days	2 tab per day	40	0.985222	1	Neurological: treatment trial for neoplasia	5	Bulldog	7	9	108		2	3	1.19309	33.5265			2
15484	40.8	Macrolone Tabs 20Mg Give one tablet twice per day for 3 days	2 tab per day	40	0.980392	1	Skin	1	Rottweiler	6	1	15		2	3	1.197	33.4168			1
18347	40.8	Macrolone Tabs 20Mg Give two daily for 5 days	2 tabs per day	40	0.980392	1	Skin	1	Doberman	6	2	33		2	3	1.197	33.4168			1
19241	40.8	Macrolone Tabs 20Mg Give 2 tablets ONCE per day for 7 days	2 tab per day	40	0.980392	1	Neurological: FL weakness and muscle wastage	5	Labrador	3	14	178		2	3	1.197	33.4168			3
15553	40.8	Macrolone Tabs 20Mg Give half a tablet once per day	1/2 tab per day	10	0.245098	0	Neoplasia: Mast Cell Tumour	1	Boxer	6	7	91		2	3	1.197	8.35421			1
19308	40.9	Macrolone Tabs 20Mg Give 2 tablets once a day for 3 days	2 tab per day	40	0.977995	1	Skin	1	Boxer	6	4	55		2	3	1.19896	33.3623			2
10986	40.9	Macrolone Tabs 20Mg Give one (1) tablet once a day for 10 days.	1 tab per day	20	0.488998	1	Skin	1	Rottweiler	6	8	96		2	3	1.19896	16.6812			3
14356	41	Pred-X Tabs 20Mg Give one tablet twice daily for 3 days	2 tab per day	40	0.97561	1	Skin	1	German Shepherd	5	2	27		2	3	1.20091	33.3081			1
14831	41	Macrolone Tabs 20Mg Give 2 tablets once daily fro 4 days	2 tab per day	40	0.97561	1	Skin	1	Malamute	6	2	28		2	3	1.20091	33.3081			3
5059	41	Pred-X Tabs 20Mg Give 2 tablets once a day for 3 days	2 tab per day	40	0.97561	1	Skin	1	Staffordshire bull terrier	2	3	46		2	3	1.20091	33.3081			2
16030	41	Pred-X Tabs 20Mg Give 1 tablet twice daily for 2 to 3 days	2 tab per day	40	0.97561	1	Skin	1	German Shepherd	5	5	60		2	3	1.20091	33.3081			3
586	41	Pred-X Tabs 20Mg Give 1 tablet morning and night for 5 days;	2 tab per day	40	0.97561	1	Otitis	1	Bulldog	7	6	72		2	3	1.20091	33.3081			3
6889	41	Macrolone Tabs 20Mg give 2 tablet once daily for 3 days	2 tab per day	40	0.97561	1	Skin: Lick granuloma	1	Labrador	3	9	113		2	3	1.20091	33.3081			1
4038	41	Pred-X Tabs 20Mg Cortisone/Anti-inflammatory Give 1/2 tablet twice daily for 6 days	1 tab per day	20	0.487805	1	Otitis	1	Bull Mastiff	6	5	67		2	3	1.20091	16.654			1
16307	41.2	Pred-X Tabs 20Mg Give ONE(1) tablet TWICE daily for 4 days	2 tab per day	40	0.970874	1	Otitis: Aural haematoma	1	Rhodesian Ridgeback	4	0.91	11		2	3	1.20481	33.2002			1
7830	41.2	Macrolone Tabs 20Mg Give 1 tablet twice a day for 3 days	2 tab per day	40	0.970874	1	Skin	1	Staffordshire bull terrier	2	4	59		2	3	1.20481	33.2002			2
5927	41.2	Macrolone Tabs 20Mg Give ONE (1) tablet once a day	1 tab per day	20	0.485437	1	No history: Unclear		Rottweiler	6	9	115			3	1.20481	16.6001			1
1382	41.5	Pred-X Tabs 20Mg Give 2 1/2 tablets once daily for 7 days	2.5 tab per day	50	1.20482	2	Unclear		Labrador	3	10	122			3	1.21065	41.3			3
12817	41.5	Pred-X Tabs 20Mg Give 2 tablets once daily for 5 days	2 tab per day	40	0.963855	1	Skin	1	Labrador	3	3	42		2	3	1.21065	33.04			2
1180	41.5	Pred-X Tabs 20Mg Please give orally 1.5 tablets once a day for 7 days	1.5 tab per day	30	0.722892	1	Skin	1	Labrador	3	9	114		2	3	1.21065	24.78			3
5267	41.5	Pred-X Tabs 20Mg Give 1 tablet once per day for 2 days	1 tab per day	20	0.481928	1	Skin	1	Rottweiler	6	6	81		2	3	1.21065	16.52			1
18296	41.5	Macrolone Tabs 20Mg Give 1 tablet once daily	1 tab per day	20	0.481928	1	Otitis	1	Golden retriever	3	10	125		2	3	1.21065	16.52			3
4788	41.7	Pred-X Tabs 20Mg Give TWO tablets ONCE daily for 4 days.	2 tab per day	40	0.959233	1	Skin	1	Bull arab	0	2	35		2	3	1.21454	32.9343			1
9900	42	Macrolone Tabs 20Mg Please give two tablets twice per day	4 tab per day	80	1.90476	3	Skin	1	Rottweiler	6	3	40		2	3	1.22036	65.5545	3		1
18841	42	Macrolone Tabs 20Mg Give 2 tablets ONCE daily for 4 days;	2 tab per day	40	0.952381	1	Otitis	1	Rottweiler	6	2	24		2	3	1.22036	32.7772			0
2686	42	Macrolone Tabs 20Mg Give 2 tablets once daily for 3 days	2 tab per day	40	0.952381	1	Skin	1	staffordshire bull terrier	2	8	96		2	3	1.22036	32.7772			3
16984	42	Pred-X Tabs 20Mg 2 tablet as the first dose tonight	2 tab per day	40	0.952381	1	Skin	1	Irish wolfhound	4	8	100		2	3	1.22036	32.7772			3
17056	42	Macrolone Tabs 20Mg Give 1 tablet once daily for 5 day	1 tab per day	20	0.47619	1	Otitis	1	German Shepherd	5	1	19		2	3	1.22036	16.3886			3
1625	42	2.5mg BID in history but doesn’t make sense (20mg tablets)		5	0.119048	0	Neurological: Cervical spine, ddx wobblers	5	Great Dane	7	6	76		2	3	1.22036	4.09716			1
12361	42.2	Macrolone Tabs 20Mg Give two (2) tablets TWICE a day for 3 days	4 tab per day	80	1.89573	3	Otitis	1	Golden Retriever	3	7	84		2	3	1.22423	65.3472	3		2
6175	42.2	Macrolone Tabs 20Mg ONE tablet as required for skin issue	1 tab per day	20	0.473934	1	Skin	1	Bull Arab	0	3	43		2	3	1.22423	16.3368			1
18287	42.3	Macrolone Tabs 20Mg Give one daily for 5 days	1 tab per day	20	0.472813	1	Skin	1	Australian bulldog	7	4	51		2	3	1.22616	16.311			3
5804	42.5	Macrolone Tabs 20Mg Use as a last resort to control itch Use 1/2 if necessary 1 tablet once daily	1 tab per day	20	0.470588	1	Skin	1	Labrador	3	6	72		2	3	1.23003	16.2598			3
17369	42.7	Macrolone Tabs 20Mg Give 1 tablet once a day for 5 days	1 tab per day	20	0.468384	1	Skin	1	German Shepherd	5	3	45		2	3	1.23388	16.209			3
16022	42.7	Pred-X Tabs 20Mg Give 1 tablet every 2nd or 3rd day if needed for itch	0.5 tab per day	10	0.234192	0	Skin: pruritus	1	Labrador	3	8	106		2	3	1.23388	8.10451			3
12417	43	Pred-X Tabs 20Mg Please give TWO Tablets ONCE a day for 4days	2 tab per day	40	0.930233	1	Skin	1	Bull arab	0	1	16		2	3	1.23965	32.2671			1
9758	43	Macrolone Tabs 20Mg Give ONE (1) tablet orally TWICE a day for 2 weeks	2 tab per day	40	0.930233	1	Skin	1	Dalmatian	7	2	29		2	3	1.23965	32.2671			3
3623	43	Pred-X Tabs 20Mg Give one and a half (1.5) tablets once a day for 4 days	1.5 tab per day	30	0.697674	1	Otitis	1	Rottweiler	6	3	47		2	3	1.23965	24.2003			3
13338	43	Macrolone Tabs 20Mg Give 1 tablet once daily for 5 days	1 tab per day	20	0.465116	1	Skin	1	Staffordshire bull terrier	2	4	57		2	3	1.23965	16.1335			3
1430	43.3	Pred-X Tabs 20Mg Give 2 tablets twice daily for 3 days;	4 tab per day	80	1.84758	3	Skin	1	German Shepherd	5	3	44		2	3	1.24541	64.2357	3		2
16016	43.3	Pred-X Tabs 20Mg Give ONE tablet ONCE daily for 5 days	1 tab per day	20	0.461894	1	Otitis	1	Staffordshire bull terrier	2	4	48		2	3	1.24541	16.0589			3
7	43.4	Macrolone Tabs 20Mg Give 2 tabs once daily for 3 days	2 tab per day	40	0.921659	1	Neurological: CP deficits HL, no ddx	5	Rhodesian Ridgeback	4	10	120		2	3	1.24733	32.0685			3
13170	43.4	Macrolone Tabs 20Mg Give ONE (1) tablet ONCE daily for 5 days	1 tab per day	20	0.460829	1	Skin	1	Bulldog	7	3	37		2	3	1.24733	16.0343			3
12937	43.5	Macrolone Tabs 20Mg Give 1 tablet daily for 3 days	1 tab per day	20	0.45977	1	Skin	1	German Shepherd	5	10	127		2	3	1.24924	16.0097			1
6688	43.6	Macrolone Tabs 20Mg Give one tablet each morning for 4 days	1 tab per day	20	0.458716	1	Skin	1	Labrador	3	5	60		2	3	1.25116	15.9852			3
392	43.6	Macrolone Tabs 20Mg One (1) tablet once a day for 10 days	1 tab per day	20	0.458716	1	Neurological: HL CP deficits	5	Rottweiler	6	12	153		2	3	1.25116	15.9852			2
17218	43.7	Macrolone Tabs 20Mg Give once a day for 10 days	1 tab per day	20	0.457666	1	Skin	1	German Shepherd	5	7	85		2	3	1.25307	15.9608			3
3808	43.8	Pred-X Tabs 20Mg GIve 1 tablet morning and night for 3 days;	2 tab per day	40	0.913242	1	Skin	1	Australian bulldog	7	4	48		2	3	1.25498	31.873			3
12944	43.8	Macrolone Tabs 20Mg Give ONE (1) tablet TWICE daily for 3 days	2 tab per day	40	0.913242	1	Skin	1	Bernese mountain dog	6	4	56		2	3	1.25498	31.873			3
17286	44	Macrolone Tabs 20Mg Give 1 tablet morning and night for 4 days	2 tab per day	40	0.909091	1	Skin	1	Labrador	3	6	76		2	3	1.2588	31.7763			3
3588	44	Pred-X Tabs 20Mg Give 1 1/2 tablet once daily for 4 days	1.5 tab	30	0.681818	1	Skin	1	German Shepherd	5	10	129		2	3	1.2588	23.8322			3
8036	44	Pred-X Tabs 20Mg Give one (1) tablet once daily for 6 days	1 tab per day	20	0.454545	1	Otitis	1	Labrador	3	10	122		2	3	1.2588	15.8882			1
2433	44	Pred-X Tabs 20Mg Please give 1/2 a tablet every other day	0.25 tab per day	5	0.113636	0	Otitis: Aural haematoma	1	Labrador	3	8	104		2	3	1.2588	3.97204			1
13420	44.3	Macrolone Tabs 20Mg Give 1 tablet ORALLY ONCE daily for 7 days	1 tab per day	20	0.451467	1	Skin	1	German Shepherd	5	8	96		2	3	1.26451	15.8163			3
11280	44.5	Macrolone Tabs 20Mg Give 1 tablet twice daily for 2 days	2 tab per day	40	0.898876	1	Skin: hotspot	1	Mastiff	5	2	28		2	3	1.26832	31.5378			3
2751	44.8	Prednil Tabs Give 2 tablets twice daily for 5 day	4 tab per day	20	0.446429	1	Skin	1	Labrador	3	3	40		2	3	1.27401	15.6984			3
14634	45	Macrolone Tabs 20Mg Give TWO tablets ONCE daily until finished	2 tab per day	40	0.888889	1	Otitis	1	Rottweiler	6	0.83	10		2	3	1.2778	31.3038			1
10843	45	Macrolone Tabs 20Mg Give 1 tablet twice daily for 3 days;	2 tab per day	40	0.888889	1	Skin	1	Dogue De Bordeux	6	2	31		2	3	1.2778	31.3038			2
15701	45.2	Pred-X Tabs 20Mg Give HALF a tab by mouth TWICE daily for 3d	1 tab per day	20	0.442478	1	Skin	1	Labrador	3	7	84		2	3	1.28158	15.6057			1
1093	45.3	Pred-X Tabs 20Mg GIve One and a Half tablets twice daily for 5 days	3 tab per day	60	1.3245	2	Skin	1	Labrador	3	3	41		2	3	1.28347	46.7481			3
7768	45.7	Macrolone Tabs 20Mg Give two tablets twice a day for 5 days	4 tablets per day	80	1.75055	3	Lymphoma	6	Rhodesian Ridgeback	4	7	95		3	3	1.29102	61.9666	3		3
5364	46	Pred-X Tabs 20Mg Give 1 tablet once per day for 2 days	1 tab per day	20	0.434783	1	Otitis: Aural haematoma	1	Bull arab	0	10	123		2	3	1.29666	15.4242			3
3990	46.3	Pred-X Tabs 20Mg Give 1 tablet once a day for 3 days	1 tab per day	20	0.431965	1	Otitis	1	Staffordshire bull terrier	2	5	68		2	3	1.30229	15.3575			3
4759	46.5	Macrolone Tabs 20Mg Give ONE (1) tablet ONCE daily for 4 days	1 tab per day	20	0.430108	1	Otitis	1	Rottweiler	6	3	47		2	3	1.30604	15.3135			2
2230	46.5	Pred-X Tabs 20Mg as of 8/12/16 go to 1 tablet every second day	0.5 tab per day	10	0.215054	0	Taper: unclear		Mastiff	6	11	137			3	1.30604	7.65673			3
11622	47	Pred-X Tabs 20Mg Give 1 and 1/2 tablets once a day until itch stops t	1.5 tab per day	30	0.638298	1	Skin	1	Great dane	7	3	43		2	3	1.31539	22.807			0
5270	47	Pred-X Tabs 20Mg Give 1 tablet once per day for 2 days.	1 tab per day	20	0.425532	1	Otitis	1	Labrador	3	2	25		2	3	1.31539	15.2047			1
10807	47.2	Macrolone Tabs 20Mg give 1/2 tablet TWICE daily for 5 days	1 tab per day	20	0.423729	1	Otitis	1	Labrador	3	3	36		2	3	1.31912	15.1617			3
3311	47.6	Pred-X Tabs 20Mg Please give Missy 1 tablet morning and night for 5 days	2 tab per day	40	0.840336	1	Skin	1	Rottweiler	6	4	48		2	3	1.32656	30.1532			1
9135	47.8	Pred-X Tabs 20Mg Please give 1.5 tablets morning and night each day for 7 days	3 tab per day	60	1.25523	2	Skin	1	Bull Arab	0	2	33		2	3	1.33027	45.1036			0
747	48	Pred-X Tabs 20Mg Give ONE tablet twice a day for 5 days	2 tab per day	40	0.833333	1	Skin	1	Malamute	6	6	80		2	3	1.33398	29.9855			0
119	48	Pred-X Tabs 20Mg Give one (1) tablet once a day for 2 weeks; then half (0.5) a tablet once a day for 1 week	1 tab per day	20	0.416667	1	Neurological: IVDD suspected	5	Mastiff	6	9	119		2	3	1.33398	14.9927			1
7745	48.2	Macrolone Tabs 20Mg Give one and a half (1.5) tablets twice a day for 3 days	3 tab per day	60	1.24481	2	No history (unclear - horners?)		Rottweiler	6	7	86			3	1.33768	44.8537			3
6551	48.3	Macrolone Tabs 20Mg Four and half (4 and 1/2) tablets once a day for 2 weeks th	4.5 tab per day	90	1.86335	3	Perianal furunculosis	1	German shepherd	5	6	80		3	3	1.33953	67.1877	3		3
18931	48.4	Pred-X Tabs 20Mg give ONE tablet TWICE a day for 5 days	2 tab per day	40	0.826446	1	Otitis	1	Mastiff	6	2	24		2	3	1.34138	29.8201			3
16411	48.7	Pred-X Tabs 20Mg Give ONE tablet TWICE daily for 5 days	2 tab per day	40	0.821355	1	Skin	1	Bull arab	0	7	87		2	3	1.34692	29.6975			1
6134	49	Macrolone Tabs 20Mg Give 1.5 tablets twice a day for 3 days	3 tab per day	60	1.22449	2	Skin	1	Rottweiler	6	5	68		2	3	1.35244	44.3642			2
1441	49	Pred-X Tabs 20Mg Give ONE tablet morning and night for 4 day	2 tab per day	40	0.816327	1	Skin	1	Bull Arab	0	7	84		2	3	1.35244	29.5761			2
7242	49	Pred-X Tabs 20Mg Give ONE tablet twice per day for 10 days	2 tab per day	40	0.816327	1	Otitis: Aural haematoma	1	German Shepherd	7	8	96		2	3	1.35244	29.5761			1
13001	49.8	Macrolone Tabs 20Mg Give 2.5 tablets TWICE a day	5 tab per day	100	2.00803	3	Neoplasia: Lymphoma	6	Rottweiler	6	5	69		3	3	1.36712	73.1463	3		1
14377	50	Pred-X Tabs 20Mg Give TWO and a HALF (2.5) tablets ONCE daily for 3 days	2.5 tab	50	1	1	Otitis	1	German Shepherd	5	6	76		2	3	1.37078	36.4756			3
12140	50.8	Prednil Tabs Give TWO (2) tablets once daily to control itch	2 tab per day	10	0.19685	0	Skin	1	German shepherd	5	2	29		2	3	1.38536	7.21832			3
12474	51.2	Macrolone Tabs 20Mg Give TWO tablets TWICE a day for 3 days t	4 tab per day	80	1.5625	3	Skin	1	German Shepherd	5	4	51		2	3	1.39263	57.4454	3		3
14322	51.2	Pred-X Tabs 20Mg Give one tabet daily for 7 days	1 tab per day	20	0.390625	1	Skin	1	Staghound	4	2	30		2	3	1.39263	14.3614			3
18775	51.8	Macrolone Tabs 20Mg Please give ONE tablet TWICE daily for 3 days	2 tab per day	40	0.772201	1	Skin	1	Labrador	3	7	92		2	3	1.40349	28.5005			2
3193	52	Macrolone Tabs 20Mg Give 1.5 tablets morning and night for 3 days;	3 tab per day	60	1.15385	2	Otitis	1	Labrador	3	1	18		2	3	1.4071	42.641			3
3148	52	Pred-X Tabs 20Mg give 1.5 tablets twice daily for 5 days	3 tab per day	60	1.15385	2	Skin	1	English mastiff	6	7	84		2	3	1.4071	42.641			0
15826	52.1	Pred-X Tabs 20Mg Give 1.5 tablets TWICE daily for 3 days	3 tab per day	60	1.15163	2	Skin	1	Rottweiler	6	10	124		2	3	1.4089	42.5864			3
15384	52.3	Macrolone Tabs 20Mg Give two (2) tablets each morning for 5 days	2 tab per day	40	0.764818	1	Skin	1	Rottweiler	6	7	92		2	3	1.4125	28.3185			3
14554	52.5	Macrolone Tabs 20Mg Give one (1) tablet twice daily 5 days	2 tab per day	40	0.761905	1	Skin	1	Labrador	3	5	60		2	3	1.4161	28.2466			3
6512	53	Macrolone Tabs 20Mg One (1) tablet twice a day for 3 days	2 tab per day	40	0.754717	1	Skin	1	Labrador	3	1	16		2	3	1.42508	28.0686			1
6093	53.6	Macrolone Tabs 20Mg 2.5 daily for 3 days	2.5 tab per day	50	0.932836	1	Skin	1	Bull Mastiff	6	7	84		2	3	1.43581	34.8235			2
9857	53.6	Macrolone Tabs 20Mg Please give two tablets once daily for 5 days	2 tab per day	40	0.746269	1	Skin	1	Bull mastiff	6	1	13		2	3	1.43581	27.8588			2
1131	54	Pred-X Tabs 20Mg Please give 3 tablets once daily for 3 days	3 tab per day	60	1.11111	2	Skin	1	Dogue De Bordeux	6	0.83	10		2	3	1.44295	41.5816			2
2120	54	Pred-X Tabs 20Mg Give 2 tablet ONCE a day for 1 week.	2 tab per day	40	0.740741	1	Skin	1	Great dane	7	2	28		2	3	1.44295	27.721			2
3134	54.3	Pred-X Tabs 20Mg Give 2 tablets TWICE daily for 2 days	4 tab per day	80	1.4733	2	Skin	1	Bull Mastiff	6	0.91	11		2	3	1.44829	55.2377	3		3
7620	54.6	Macrolone Tabs 20Mg Give 3 tablets tonight	3 tab per day	60	1.0989	2	Skin	1	Bull arab	0	1	19		2	3	1.45362	41.2764			0
3395	55.5	Pred-X Tabs 20Mg Please give 2 tablets twice daily for 3 days	4 tab per day	80	1.44144	2	Otitis	1	Bull Mastiff	6	2	24		2	3	1.46955	54.4386	3		2
3219	56.2	Pred-X Tabs 20Mg Give 1 tablet TWICE daily for 7 days	2 tab per day	40	0.711744	1	Skin	1	Bull Mastiff	6	6	80		2	3	1.48188	26.9928			3
3594	56.2	Pred-X Tabs 20Mg please give ONE tablet ONCE daily with food	1 tab per day	20	0.355872	1	Skin	1	Doberman	6	6	79		2	3	1.48188	13.4964			3
5644	57	Macrolone Tabs 20Mg Give 1 tab twice daily for 5 days;	2 tab per day	40	0.701754	1	Skin	1	Great dane	7	1	14		2	3	1.49591	26.7396			1
18567	57	Macrolone Tabs 20Mg 2 tablets once daily for 7 days	2 tab per day	40	0.701754	1	No history		Irish Wolfhound	4	8	99			3	1.49591	26.7396			3
16155	57.7	Pred-X Tabs 20Mg Give one and a half tablets TWICE daily for 2 days	3 tab per day	60	1.03986	2	Otitis	1	French mastiff	6	1	21		2	3	1.50813	39.7844			3
4751	62.1	Macrolone Tabs 20Mg Please give TWO (2) tablets ONCE A DAY for 3 days	2 tab per day	40	0.644122	1	Otitis	1	Anatolian shepherd	6	4	58		2	3	1.58386	25.2548			2
15837	63.5	Pred-X Tabs 20Mg Give ONE tablet by mouth ONCE daily for 7d	1 tab per day	20	0.314961	1	Skin	1	Newfoundland	6	5	59		2	3	1.60757	12.4411			2
8632	64.2	Pred-X Tabs 20Mg Give 2 tablets daily for 2 day	2 tab per day	40	0.623053	1	Otitis	1	Dogue De Bordeux	6	1	23		2	3	1.61936	24.701			2
4607	64.49	Pred-X Tabs 20Mg Starting Friday Give 2 tablets every morning for 5 days	2 tab per day	40	0.620251	1	Skin	1	Great Dane	7	9	112		2	3	1.62424	24.6269			1
9863	65.3	Macrolone Tabs 20Mg Please give seven (7) tablet per da	7 tab per day	140	2.14395	3	Neoplasia: Lymphoma	6	Neopolitan mastiff	6	3	44		3	3	1.63781	85.48	3		3
18308	69.9	Macrolone Tabs 20Mg Give 1 tablet once daily	1 tab per day	20	0.286123	0	Skin	1	Rottweiler	6	2	30		2	3	1.71385	11.6696			3
8669	74.5	Pred-X Tabs 20Mg Give 2 tablets daily for 5 days	2 tab per day	40	0.536913	1	Skin	1	Newfoundland	6	7	91		2	3	1.78824	22.3684			2
15222	76	Macrolone Tabs 20Mg Give ONE every second day as required	0.5 tab per day	10	0.131579	0	Skin	1	Saint Bernard	6	5	65		2	3	1.81216	5.51827			3
17801	86.5	Macrolone Tabs 20Mg Give 2 tablets once daily for 3 days	2 tab per day	40	0.462428	1	Otitis	1	Mastiff	6	7	87		2	3	1.97545	20.2486			2
[truncated: 1 more rows]

## Sheet: Key
		Breed			Body system			Indicated dose			Sex			Weight category			Dose received category (mg/kg)			Dose received category for dogs 25kg+
		Other	0		Integument	1		Physiologic	1		FE	0		1	<25kg		0<0.3mg/kg	0
		Toy	1		Ocular	2		Anti-inflamm	2		FS	1		2	25-40		0.3<-1mg/kg	1		<50mg/m2	Blank
		Terrier	2		Respiratory	3		Immunosuppressive	3		ME	2		3	40+		1<1.5mg/kg	2		50mg/m2 +	3
		Gundog	3		GI	4		Unknown	Blank		MN	3					1.5mg/kg and greater	3
		Hound	4		Neurological	5
		Working dog	5		Haematopoietic	6
		Utility	6		Endocrine	7
		Non sporting	7		Musculoskeletal	8
					Hepatic NOT USING	9
					Cardiovascular	10
					Unknown	Blank
